# Supplementary material for: St18 specifies globus pallidus projection neuron identity in MGE lineage
Source: Nat Commun. 2022 Dec 14;13:7735. doi: 10.1038/s41467-022-35518-5 (PMC9751150; doi:10.1038/s41467-022-35518-5)
Supplement: Supplementary file 3 — Source Data [file 41467_2022_35518_MOESM3_ESM.xlsx]

## Sheet: Figure 2
2E: N/D/S and N/D migration in vitro
N/D/S						N/D
41.86	74.564	51.374	58.505	70.163	43.852					87.043	162.783
55.814	74.419	191.547	63.849	102.654	13.867	276.578	56.157	438.516	446.609	68.217	84.35
69.922	42.118	173.657	74.677	36.161	69.335	141.46	93.023	463.957	92.088	130.233	47.23
61.176	83.85	173.657	8.77	36.161	149.995	209.302	84.35	521.668	733.705	156.151	72.322
116.372	42.882	257.5	48.436	79.419	161.24	419.25	104.935	221.613	880.631	155.534	75.7
47.887	141.46	253.051	0	151.399	55.814	867.227	83.85	223.6	649.633	64.746	321.645
102.114	148.036	365.198	45.148	58.505	130.38	451.618	195.404	224.03	1109.01	441.531	41.601
42.882	158.208	462.738	170.627	166.982	127.698	299.738	222.576	136.575	1548.22	80.858	208.006
148.91	116.651	376.543	158.109	170.289	109.892	118.855	196.728	108.483	2121.44	421.751	348.668
72.802	116.651	38.354	273.502	149.867	13.867	276.656	343.21	166.867	300.279	430.773	315.853
83.85	109.475	69.922	462.296	149.867	184.385	420.59	223.304	98.055	188.128	514.878	376.715
35.422	161.791	126.952	136.434	148.966	116.517	612.613	390.06	178.88	474.783	292.527	347.121
170.324	131.06	120.93	0	65.923	281.266	989.343	88.25	346.677	418.088	18.605	339.276
186.974	39.74	65.282	43.411	141.553	82.739	492.979	115.157	119.128	765.848	463.833	463.46
144.186	66.595	321.503	19.611	39.222	72.587	438.42	128.981	102.654	761.315	233.116	362.3
166.21	128.981	264.463	0	64.746	52.986	414.371	213.397	102.654	725.462	103.214	241.86
111.822	232.232	264.463	0	75.445	31.008	204.704	146.049	102.654	1060.99	37.209	223.256
206.598	76.709	75.142	0	75.445	102.279	257.332	89.467	136.997	1561.27	167.557	386.292
175.824	135.444	83.721	0	249.685	90.296	182.88	147.083	80.62	456.099	51.139	172.755
192.729	42.118	102.748	6.202	91.565	304.445	656.622	189.788	155.163	197.113	136.152	185.84
136.874	88.372	111.628	6.202	80.858	210.944	718.104	144.186	58.833	240.065	209.847	146.362
231.719	128.981	74.564	69.922	227.522	119.289	1000.95	146.049	161.24	167.7	69.335	225.74
303.753	41.86	79.479	32.889	44.72	488.35	936.629	121.733	210.944	88.25	48.436	330.258
334.14	27.907	100.62	185.348	154.043	593.958	601.746	312.183	260.539	59.564	31.008	0
348.62	118.855	135.604	32.889	354.358	108.305	650.531	224.03	310.078	85.763	90.296	0
482.467	144.261	74.419	64.616	263.839	84.35	405.319	441.273	452.883	160.043	141.417	0
447.48	144.261	111.628	115.063	88.793	80.62	266.134	777.746	534.234	522.257	224.715	78.444
370.286	241.726	158.14	4.651	254.339	58.505	204.704	823.505	578.874	557.286	341.536	94.459
477.804	217.464	58.279	162.791	44.72	111.8	232.744	394.225	547.46	703.849	307.899	0
693.585	81.362	264.422	45.809	240.825	13.867	363.535	630.657	561.06	818.605	412.298	0
442.839	95.886	220.379	0	418.869	169.269	665.181	594.913	617.825	865.116	453.392	0
525.767	316.074	244.794	51.163	167.557	287.688	919.296	705.138	640.233	530.233	113.168	25.57
167.7	362.015	230.924	53.031	527.132	317.25	776.758	712.646	635.349	530.233	111.628	385.994
292.728	287.659	269.687	23.256	298.191	173.643	1040	580.52	1166.98	253.904	72.587	394.421
144.86	332.583	174.589	4.651	610.309	291.737	582.306	278.76	934.131	177.721	6.202	284.055
278.177	511.564	220.575	47.887	435.435	322.302	543.311	166.73	944.592	18.605	83.203	330.083
293.171	450.683	266.54	27.121	787.963	94.663	559.552	327.701	703.295	0	24.806	238.578
298.001	346.067	273.629	32.558	485.229	114.351	330.364	207.434	437.33	0	126.487	100.954
296.655	475.83	432.658	56.2	185.01	8.77	703.941	251.55	504.312	0	199.705	237.366
578.71	176.805	384.474	53.031	119.128	0	146.049	350.199	300.567	0	75.445	144.777
362.313	176.805	394.883	56.2	92.193	74.677	245.456	269.767	149.995	363.862	57.175	198.546
972.193	89.346	547.89	75.715	92.193	0	98.556	317.406	197.088	381.395	217.143	124.031
741.886	89.346	571.563	80.022	93.23	0	239.749	128.645	214.111	316.279	192.348	100.954
527.697	163.85	481.232	60.644	6.202	75.445	122.353	430.955	148.837	232.558	106.153	298.255
99.865	144.261	381.509	121.287	26.311	70.709	83.85	611.022	148.837	345.691	83.203	130.822
93.023	81.362	270.768	56.775	65.923	70.163	69.767	1513.39	199.32	273.59	184.385	362.936
159.23	39.74	144.261	180.977	93.846	0	186.974	958.918	70.709	274.852	184.385	291.539
95.886	60.465	451.235	0	200.857	0	88.372	1800.87	232.206	428.816	80.858	415.689
195.57	0	720.33	160.178	396.899	0	246.512	863.289	351.798	425.982	173.754	555.03
304.713	309.224	647.865	536.902	646.421	161.24	357.172	1264.68	246.896	568.356	110.415	1024.53
282.038	316.279	845.566	352.569	672.661	6.202	377.203	1144.04	213.841	445.833	105.972	899.246
374.902	312.494	647.515	248.652	1005.89	56.157	512.388	949.612	333.964	606.009	224.801	396.608
362.254	345.316	368.177	153.488	166.982	18.605	479.07	521.2	465.116	945.457	193.146	266.739
152.357	158.413	360.067	144.261	158.837	31.008	618.622	312.564	528.043	624.366	79.419	299.349
228.097	302.361	184.646	287.508	351.798	0	795.947	362.224	608.258	645.155	114.351	31.622
515.44	460.676	64.783	368.177	487.246	254.566	1546.9	151.288	602.7	554.562	37.209	246.896
424.506	559.108	87.758	269.487	398.157	278.587	628.251	135.843	519.785	425.066	155.039	382.088
256.194	223.45	91.735	192.729	753.559	407.843	878.417	104.003	801.753	368.588	102.279	294.688
102.326	125.581	121.287	82.419	738.063	0	715.04	411.858	742.996	332.42	237.366	347.564
134.964	279.689	63.263	55.814	525.707	74.677	917.518	79.07	703.596	416.013	93.023	513.944
288.522	218.654	148.036	32.889	348.668	93.023	731.535	32.558	1413.76	322.913	442.445	588.2
153.559	205.337	138.758	38.354	336.316	93.023	731.535	561.251	1049.97	301.286	390.501	588.2
260.507	81.229	247.213	42.118	218.467	174.637	731.535	255.814	828.25	305.989	131.408	145.967
223.45	23.256	305.139	135.204	232.455	137.697	731.535	181.931	815.262	593.602	230.21	45.148
344.971	95.886	287.959	60.465	175.516	119.772	731.535	18.605	942.819	392.135	179.952	86.155
326.775	0	304.038	65.116	280.239	99.997	731.535	148.91	819.755	392.135	328.741	161.24
311.663	42.118	296.837	47.433	264.422	0	731.535	757.797	1179.62	239.162	288.822	52.986
195.349	0	388.504	0	99.997	263.109	740.923	519.371	1610.08	195.349	160.882	144.777
227.954	0	494.557	46.744	256.147	291.539	763.485	541.716	589.963	234.227	199.705	172.421
405.079	23.256	480.963	51.374	114.351	653.521	778.747	197.606	665.909	209.044	199.705	80.858
135.444	61.176	422.335	56.007	142.636	311.068	781.132	381.083	570.677	70.844	25.57	0
98.116	56.007	376.859	4.651	300.055	731.783	781.132	236.158	517.114	440.757	12.403	303.369
85.763	19.177	733.425	47.887	335.801	256.147	781.132	315.354	517.114	468.453	275.394	276.3
122.882	4.651	787.202	0	322.481	294.1	781.132	431.456	244.706	424.251	83.203	208.006
232.558	23.256	932.01	69.767	409.302	952.458	781.132	220.967	105.609	541.536	97.07	297.804
332.094	56.007	430.779	163.85	753.89	960.28	781.132	72.355	119.289	305.989	0	220.831
335.303	0	233.718	108.98	663.131	692.494	781.132	94.179	39.222	919.473	25.57	199.994
60.644	4.651	154.891	144.486	425.428	750.49	781.132	86.517	217.143	614.869	18.605	140.599
103.273	35.422	264.463	236.89	292.527	587.873	781.132	95.434	453.774	681.36	215.007	178.88
163.85	18.605	393.401	241.234	359.69	587.873	781.132	172.658	500.946	689.942	33.396	138.671
81.229	42.882	440.978	361.237	479.609	255.696	781.132	172.658	395.783	1170.95	360.544	386.74
321.166	139.922	424.888	444.302	491.177	119.128	781.132	172.658	311.624	363.267	297.933	75.7
53.031	37.499	575.317	179.537	158.109	119.128	707.481	43.879	194.733	133.189	145.967	19.611
88.86	94.179	207.225	204.016	161.002	65.923	645.189	36.327	194.733	195.57	87.043	31.622
33.54	54.44	107.38	176.989	69.335	47.23	308.698	88.86	214.918	304.145	233.528	152.538
158.208	73.541	93.603	284.33	114.014	37.209	372.384	169.113	264.93	465.116	584.198	77.705
335.98	65.116	181.395	330.265	103.957	140.599	487.485	659.695	522.184	83.721	354.358	101.713
366.941	47.433	102.008	117.666	286.683	268.463	475.261	1192.02	464.785	308.243	245.96	230.461
531.231	32.558	0	653.55	539.392	0	450.611	539.415	210.579	1045.88	372.971	166.405
572.924	83.721	51.163	563.732	342.492	362.936	411.437	577.531	210.579	299.558	423.344	192.947
90.309	0	0	558.914	236.392	22.36	283.721	802.484	244.706	570.711	0	473.922
168.022	41.86	170.768	616.011	296.769	55.468	171.526	1008.43	175.406	916.078	548.303	448.231
126.525	76.99	9.302	234.227	535.385	31.008	161.456	899.119	233.116	392.466	431.977	557.07
90.309	187.494	14.708	223.45	611.82	177.369	92.674	1099.9	332.405	204.862	472.296	590.81
120.93	153.488	303.504	37.499	310.14	430.55	68.674	490.935	427.952	713.374	653.756	896.655
69.922	130.316	364.011	178.934	299.991	199.705	123.584	352.047	361.024	403.875	732.335	1023.73
107.078	83.85	408.376	201.348	478.163	47.23	145.975	417.725	235.659	506.101	816.817	930.749
46.512	86.517	250.473	224.993	399.988	45.148	283.873	580.967	235.659	383.093	616.173	788.475
32.558	237.255	4.651	381.424	173.754	84.35	329.446	314.805	130.233	605.295	907.59	868.239
41.86	144.186	0	190.698	469.724	158.109	333.07	298.98	55.468	441.248	545.772	280.993
46.512	213.953	0	191.207	461.589	99.418	347.875	285.09	142.636	149.995	687.142	534.63
55.814	367.442	0	213.953	478.766	192.348	540.916	169.049	322.481	54.241	951.347	529.461
74.419	381.395	148.619	436.764	654.903	130.822	523.437	326.013	179.952	279.225	372.145	257.271
126.354	384.812	168.087	501.571	739.65	201.908	523.437	476.693	0	242.575	664.984	156.888
83.721	790.438	168.087	822.572	696.813	105.609	502.024	423.639	87.703	0	675.03	310.078
66.595	731.653	53.031	1083.72	428.67	103.957	627.131	590.698	67.08	97.119	702.118	129.046
79.206	776.87	0	97.674	108.305	143.174	640.865	660.874	161.717	706.303	964.615	116.517
51.163	460.559	46.744	107.078	108.305	94.663	861.558	847.508	161.717	663.667	800.096	44.72
171.526	372.819	112.015	56.584	17.541	105.609	864.979	641.523	156.888	812.717	957.733	87.703
52.002	299.45	102.431	23.256	0	108.483	435.921	507.744	173.754	976.744	940.225	114.351
88.372	276.343	232.558	4.651	6.202	68.217	224.993	457.07	313.102	1455.45	280.993	145.307
70.844	140.77	192.953	0	24.806	52.986	164.838	593.602	261.644	652.822	230.711	1669.82
32.889	130.316	192.953	79.206	39.222	83.203	108.881	319.071	542.485	408.668	162.31	860.028
261.956	306.059	88.372	224.464	39.709	62.016	135.444	347.221	787.695	400.756	80.858	1544.02
325.714	654.559	75.715	224.464	19.611	227.691	102.326	231.065	980.159	264.422	101.713	342.492
362.91	554.738	209.354	69.767	206.522	199.994	286.15	214.61	651.192	748.36	210.67	245.334
508.766	628.527	355.746	60.644	254.49	166.982	192.11	117.113	680.053	757.154	173.754	710.829
372.122	625.352	388.477	67.722	13.867	145.736	358.17	154.612	1047.18	1684.03	18.605	339.956
525.437	823.085	223.304	256.616	24.806	0	309.818	280.037	937.747	1174.45	0	97.07
640.055	493.33	230.971	301.609	141.553	52.622	407.74	195.625	1001.58	1910.81	0	0
256.321	390.725	175.331	320.391	0	264.422	463.369	136.874	907.993	735.119	0	483.084
345.316	311.211	150.93	469.053	0	250.3	545.992	391.638	839.503	737.294	0	313.408
413.09	37.499	263.192	959.2	8.77	270.177	532.959	459.595	1135.76	767.822	58.505	213.12
280.037	69.145	369.292	85.763	0	286.348	600.577	450.875	1472.71	1113.56	94.865	107.055
401.458	415.388	289.308	31.201	99.418	198.45	657.675	441.248	1806.36	1294.66	202.478	254.339
295.815	404.544	289.308	25.047	689.154	186.459	664.14	812.89	1469.82	896.119	206.149	322.54
409.223	986.748	26.311	97.674	301.398	359.743	802.646	675.124	608.448	365.76	136.011	288.822
115.532	1222.96	135.604	188.473	268.32	680.053	923.569	1535.99	516.184	235.332	189.325	454.79
232.558	461.849	479.092	486.419	500.216	838.128	931.395	672.346	760.24	46.512	96.473	407.985
255.983	834.647	407.873	186.569	313.408	610.309	826.927	988.818	399.844	0	106.696	527.679
133.189	780.758	427.907	117.666	409.537	297.739	811.171	1059.51	241.542	0	140.599	585.513
47.887	694.769	457.543	148.91	479.929	158.474	612.684	1344.98	455.381	0	22.36	292.724
43.879	319.444	209.509	148.91	540.994	36.161	445.954	857.645	549.004	13.155	13.867	449.431
88.86	294.533	84.236	227.194	565.804	117.011	656.539	518.433	278.518	208.006	22.36	1167.77
75.715	454.055	134.964	252.708	483.721	75.445	405.185	672.491	119.289	186.047	284.529	755.674
69.922	241.905	218.654	345.723	702.748	93.23	266.419	905.353	749.388	213.953	12.403	1308.98
27.907	810.384	116.558	481.794	371.11	284.596	378.148	280.809	653.05	88.25	62.325	248.372
27.907	427.831	69.922	85.384	279.689	174.637	228.097	374.556	96.473	188.128	99.225	147.409
69.767	616.082	53.031	85.763	530.078	111.8	85.511	290.204	142.636	13.155	44.72	225.74
23.256	542.912	6.578	95.886	242.178	0	115.532	473.346	284.596	29.417	0	715.359
46.512	644.903	94.064	86.517	193.146	124.186	412.881	530.498	425.925	29.417	0	698.549
19.177	128.645	97.119	74.564	543.618	0	204.862	516.363	528.043	501.722	0	294.165
28.292	99.865	128.645	66.595	676.992	52.986	149.128	399.459	483.084	0	6.202	412.298
20.801	82.419	36.327	177.721	131.555	93.23	79.07	617.922	160.882	653.153	83.203	316.765
23.256	100.405	53.031	194.294	204.745	45.148	451.762	450.107	2189.78	291.951	111.8	274.694
56.007	57.532	23.716	236.296	474.895	68.217	413.98	207.694	1061.9	150.284	99.997	102.654
13.953	29.782	33.54	339.567	563.011	6.202	548.916	259.841	881.166	761.485	0	80.62
14.708	10.4	49.443	183.294	241.542	0	483.81	201.509	661.214	1092.02	0	0
28.292	36.327	19.177	171.021	639.241	92.193	372.122	818.988	834.333	1753.68	0	0
0	18.605	113.549	23.256	665.418	206.149	484.815	716.37	711.748	1442.61	0	0
0	55.814	250.041	75.715	460.963	68.217	367.707	296.692	278.587	1336.46	475.38	67.08
0	27.121	229.043	187.09	291.539	119.128	145.679	232.558	547.179	1219.17	0	12.403
0	9.302	358.894	153.559	493.832	187.488	188.473	1610.12	424.251	2673.41	0	213.391
23.256	38.354	425.194	236.296	263.256	0	150.14	1104.64	396.22	1226.29	127.698	88.141
0	102.958	576.819	154.612	374	127.848	142.374	703.111	413.044	795.118	129.492	63.849
33.54	39.74	236.89	259.55	377.684	6.202	238.347	694.333	586.924	979.752	27.734	121.841
28.292	57.532	474.441	198.698	501.099	0	215.766	758.268	666.342	1435.12	516.072	111.8
46.744	0	340.68	365.079	268.32	43.411	69.922	759.152	485.15	893.072	491.216	80.858
56.007	0	49.443	269.767	176.499	12.403	405.746	353.519	725.608	1023.42	379.107	103.957
37.499	47.433	196.233	193.848	160.882	308.461	392.466	580.371	775.219	382.415	974.196	86.378
102.326	58.833	209.509	193.848	108.483	319.244	324.916	984.136	1056.39	382.415	1129.3	167.442
0	67.08	376.859	53.031	239.383	63.244	312.494	993.151	992.887	0	413.09	296.769
36.327	106.165	234.78	79.07	237.366	868.416	242.263	880.385	1368.62	0	890.457	383.344
41.86	90.309	238.256	79.07	188.613	893.109	176.989	316.005	568.72	474.327	854.375	363.413
41.86	126.952	112.593	56.2	120.412	890.997	194.294	131.719	784.931	74.998	641.673	600.142
41.86	223.304	75.715	89.467	12.403	658.796	178.268	431.557	868.084	18.605	886.973	495.387
125.667	239.433	122.794	172.658	117.666	6.202	508.021	474.327	1088.81	464.465	878.456	1941.87
32.889	339.567	127.717	190.868	88.141	158.109	621.396	205.126	909.58	865.166	604.357	1791.49
31.201	190.924	110.263	271.685	115.356	83.203	622.648		2138.85	1578.46	1176.87	216.367
108.183	299.45	67.08	411.122	52.622	49.998	547.377		1543.24		1254.4	599.116
88.25	343.336	1071.35	648.383	44.72	147.93	787.366		2034.88		1020.39	828.116
169.305	293.06	454.602	439.504	13.867	320.387	669.897		1773.36		1829.32	1348.84
472.064	727.844	267.391	626.32	75.7		695.189		1317.32		529.897	660.727
529.048	114.875	260.839	601.135	55.814		285.545		1365.82		1254.65	862.311
66.595	971.102	374.989	1211.24	62.325		598.899		1094.36		1866	746.798
94.179	817.864	195.238	1112.71	131.555		512.663		1264.64		2657.98	1655.84
29.417	581.395	344.375	609.941	62.325		846.627		1889.61		2955.8	1814.34
4.651	787.408	292.728	987.143	324.679		830.841		1958.16		2692.93	494.425
4.651	465.535	112.497	466.231	231.543		525.437		718.631		2555.72	434.927
0	437.432	53.031	738.73	284.529		189.845		2406.73		777.67	1847.26
0	565.111	89.829	599.116			194.794		557.795		1383.29	1135.72
51.374	423.894	100.62	554.738			549.723				1684.05	1177.4
37.209	780.8	69.767	899.408			532.045				961.42	1048.65
0	499.063	88.372	757.512			383.15				1237.9	940.225
10.4	975.337	79.615	36.327			633.652				1723.46	1013.06
	270.888	84.236	72.802			803.454				1003.23	680.088
	1162.32	83.85	91.617			771.603				450.371	955.607
	693.039	168.472	74.998			647.381				261.644	680.597
	614.042	163.85	60.644			883.133				326.392	745.638
	789.507	90.309	51.374			950.773				199.994	1187.68
	585.566	410.99	287.659			871.569				210.579	827.907
	530.192	278.76	311.107			797.237				366.364	984.334
	781.132	175.331	92.323			1034.07				80.62	1940.33
	79.206	348.62	40.011			831.83				427.142	1897.88
	139.845	513.106	106.267			466.602				408.409
	109.475	428.235	122.794			568.984				355.225
			160.043			347.221				543.618
			74.998			258.631				775.814
			158.413			116.558				421.751
			0			42.882				352.235
			130.233			185.872				466.272
			62.402			88.494				279.689
			4.651			188.473				17.541
			39.74			200.648				297.739
			25.047			243.376				258.762
			25.047			435.524				192.648
			81.229			488.018				105.609
			50.31			693.164				24.806
						855.169				0
						728.319				31.008
						762.706				74.677
						644.652				144.244
						845.143				0
						849.012				172.421
						1195.35				68.217
										125.572
										170.289
										198.837
										0
										0
										0
										25.57
										110.937
										27.734
										0
										13.867
										105.609
										57.175
										13.867
										175.516

## Sheet: Figure 3
3E Crossings			3E Average Process Length				3E Max Intersectional Radius				3E Enclosing Radius
N/D	N/D/S		N/D	N/D/S			N/D	N/D/S			N/D	N/D/S
6.51282	3.3994		182.461	860.97			130	2190			380	3320
11.9866	4.45946		112.951	278.034			440	320			1480	1470
7.42029	2.54047		231.009	378.305			150	3570			680	3820
4.28947	8.27103		102.288	398.673			190	1560			370	2130
7.98361	3.35714		352.279	323.555			480	1220			600	1810
12.157	5.78571		310.709	408.814			165	510			1200	970
11.031	1.72961		252.363	508.552			190	2200			1280	2320
8.57143	2.07		253.803	316.787			200	910			760	990
6.3012	1.73113		165.582	496.556			45	120			820	2110
7.94382	1.65371		239.952	846.619			110	150			880	2820
7.23377	4.70896		279.157	327.751			450	1170			760	1330
7.17089	5.27451		413.52	674.343			440	706.667			1570	1520
6.54545	2.83028		263.357	338.398			145	65			760	4350
7.504	5.22424		297.331	415.92			360	316.667			1240	1640
8.65789	4.09504		230.628	1395.16			70	920			750	2410
3F Sholl Curve
Distance from Soma (μm)	N/D/S															N/D
10	2	2	1	1	2	2	2	3	2	4	5	5	5	6	4	4	4	1	4	6	9	17	7	10	7	7	5	7	7	3
20	2	6	3	4	3	2	3	3	2	4	5	5	9	6	4	7	4	3	5	4	9	19	9	12	7	8	5	7	7	4
30	2	8	3	6	5	2	3	3	2	5	5	5	15	6	4	7	5	6	8	6	15	19	11	14	17	10	5	8	8	7
40	7	8	4	7	5	2	3	3	4	5	6	5	16	7	4	4	2	7	9	6	16	19	14	17	16	10	5	11	9	8
50	2	8	4	8	5	3	3	3	4	5	7	4	16	8	4	4	3	7	9	9	20	22	13	17	17	11	4	11	9	11
60	3	8	6	10	6	3	3	4	5	5	8	4	19	9	4	5	1	12	12	9	23	24	13	16	17	11	5	13	13	13
70	4	9	6	11	5	5	4	5	6	5	8	4	19	10	4	7	1	8	11	10	24	26	14	16	16	9	5	15	11	16
80	5	8	6	11	4	5	4	5	6	5	7	5	17	11	4	9	1	7	12	11	27	27	14	16	18	8	5	13	11	15
90	5	7	6	10	4	5	4	5	5	5	8	5	16	10	4	9	5	8	15	11	28	28	14	15	16	8	5	13	13	14
100	5	7	5	10	4	5	4	5	5	5	8	5	18	10	4	8	2	11	12	12	28	28	16	15	16	8	5	13	12	12
110	5	6	4	10	4	6	4	5	5	5	7	5	12	9	4	9	3	11	12	12	28	25	16	12	20	7	5	14	12	15
120	5	7	4	11	4	6	4	5	10	5	7	5	13	9	4	10	4	11	14	13	29	26	16	11	19	8	7	13	12	14
130	5	7	4	11	3	6	4	5	6	6	6	5	15	9	3	12	4	11	16	15	34	27	20	10	18	9	7	13	11	11
140	5	6	4	8	3	6	4	4	4	6	5	5	16	9	3	15	4	13	13	15	33	29	15	11	17	9	7	19	12	11
150	5	6	5	7	3	5	4	5	4	6	5	11	16	9	3	19	5	13	8	13	30	31	18	9	17	9	9	19	12	11
160	3	7	5	6	3	5	4	4	4	6	5	5	14	8	4	14	6	15	10	17	31	30	14	8	15	8	5	13	12	9
170	3	5	4	6	2	6	4	2	4	6	5	5	12	8	4	16	7	14	6	17	31	28	16	7	15	8	5	9	12	8
180	3	5	4	6	2	6	4	2	4	5	5	5	11	8	4	13	7	8	8	19	30	27	16	9	16	7	5	9	12	9
190	3	4	3	6	2	5	4	2	4	5	5	5	11	9	4	9	9	8	9	22	32	27	16	8	14	7	5	9	12	9
200	3	6	3	5	2	5	4	2	4	5	7	5	10	8	4	9	7	16	8	18	34	28	21	10	10	7	5	9	11	9
210	2	7	4	6	2	5	3	2	4	5	5	5	10	9	4	9	6	11	6	19	33	28	18	7	17	6	5	14	10	9
220	2	4	4	6	2	5	3	2	4	5	6	5	11	10	4	12	4	9	10	19	30	30	16	6	12	6	6	10	9	8
230	2	4	4	6	2	5	3	2	3	5	6	4	10	11	4	10	4	9	9	18	28	31	15	6	11	6	7	10	9	8
240	2	4	3	6	2	5	3	2	3	5	6	4	9	10	4	18	5	8	2	20	28	28	16	5	10	8	7	11	9	10
250	6	4	3	6	2	5	3	2	3	5	6	4	10	10	5	13	5	7	2	19	27	30	15	5	8	9	7	11	11	13
260	4	5	3	6	2	5	3	2	3	5	6	4	9	10	5	10	4	6	3	17	24	29	14	5	8	9	8	11	11	10
270	6	5	5	6	2	7	3	2	3	5	6	4	12	10	5	10	4	6	2	16	25	29	14	4	8	9	8	11	12	10
280	6	6	4	6	2	7	3	2	3	5	6	4	11	8	6	16	4	7	1	16	18	30	11	4	8	10	8	11	10	11
290	5	6	4	7	2	9	3	2	3	5	6	4	11	8	6	16	4	7	1	15	17	29	10	4	8	10	8	9	10	9
300	5	6	3	7	2	6	3	2	3	5	7	4	12	8	6	16	5	9	1	13	17	28	10	4	8	10	11	6	10	9
310	5	5	3	7	2	4	3	2	3	5	7	4	12	8	6	14	5	10	1	16	16	28	11	5	9	9	8	5	10	10
320	6	15	3	7	2	4	3	2	1	4	6	5	9	8	6	11	6	8	1	18	16	26	10	4	9	13	7	5	10	15
330	5	7	3	5	2	4	3	1	1	4	6	5	7	9	6	10	8	8	1	27	16	25	10	4	10	11	7	3	8	12
340	5	7	3	5	2	4	3	1	1	4	6	5	8	8	6	9	6	8	1	20	16	25	9	5	5	12	6	3	8	12
350	5	8	3	5	2	4	2	1	2	4	6	5	8	8	6	9	3	4	2	18	17	24	8	5	13	10	6	3	14	10
360	5	8	1	5	2	13	2	1	2	4	6	5	9	8	6	5	0	4	4	25	15	23	8	6	5	10	6	3	16	12
370	5	7	1	5	2	10	2	1	2	4	5	5	9	7	6	6	0	4	0	23	14	21	8	8	6	9	6	3	13	11
380	5	8	1	5	2	4	2	1	2	4	5	5	7	7	6	6	0	4	0	16	14	20	7	9	6	9	5	4	13	13
390	5	13	1	5	2	14	2	1	2	4	5	5	6	7	6	5	0	6	0	15	14	20	6	6	6	9	5	4	13	11
400	5	7	1	15	2	6	2	1	2	4	4	5	6	6	6	5	0	10	0	13	14	21	6	6	5	9	6	6	13	11
410	5	7	3	7	2	9	2	1	2	4	4	5	6	7	6	5	0	8	0	16	14	22	6	4	4	10	8	5	11	11
420	5	8	6	9	2	9	2	1	2	4	4	5	6	8	6	4	0	9	0	18	14	21	7	3	4	11	9	5	12	8
430	4	7	4	5	2	5	2	1	2	4	5	6	6	8	6	4	0	7	0	20	15	21	5	3	5	10	14	6	12	7
440	4	5	5	5	2	5	2	1	2	4	5	6	7	8	6	3	0	10	0	28	16	17	7	2	5	10	18	6	11	7
450	4	4	5	5	2	4	2	1	2	4	5	6	7	8	6	2	0	11	0	24	16	16	5	3	5	15	13	6	14	13
460	4	4	6	5	2	4	2	1	2	4	5	6	5	8	6	3	0	10	0	24	12	18	4	2	17	9	8	6	13	9
470	4	5	6	5	2	4	2	1	2	3	5	7	5	8	6	4	0	10	0	18	11	15	4	2	4	6	8	6	14	11
480	4	5	2	5	2	4	2	1	3	3	5	7	5	9	6	4	0	18	0	23	12	10	4	2	4	6	8	6	14	11
490	5	5	2	4	2	5	2	1	3	2	5	7	5	9	6	7	0	16	0	18	12	10	4	3	4	5	8	6	14	11
500	5	4	2	4	2	5	2	1	3	2	5	7	5	9	6	6	0	10	0	16	12	9	3	3	3	5	13	6	12	11
510	5	4	1	4	2	18	2	1	3	2	5	6	5	9	6	6	0	10	0	16	12	9	2	3	9	6	11	2	14	9
520	5	4	1	12	2	5	1	1	3	2	5	6	5	9	6	5	0	8	0	21	12	8	2	3	4	6	13	2	14	7
530	5	5	1	7	3	5	1	1	3	2	5	6	5	9	6	7	0	8	0	17	12	6	2	3	4	6	13	2	11	11
540	5	5	1	5	4	5	1	1	3	2	5	6	5	9	6	3	0	6	0	19	12	5	2	5	4	6	11	2	11	6
550	5	5	1	9	3	5	1	1	3	1	5	6	5	9	6	3	0	3	0	17	11	5	2	5	4	5	11	2	10	6
560	5	5	1	5	4	5	1	1	3	1	5	5	4	9	6	2	0	2	0	14	11	5	4	5	3	5	9	2	9	7
570	5	5	1	5	4	7	1	1	3	1	5	5	4	10	5	3	0	1	0	15	11	5	3	4	3	5	9	2	9	7
580	5	5	1	5	4	9	1	1	3	1	6	5	4	10	5	3	0	1	0	25	11	5	3	4	3	5	11	2	9	7
590	5	5	1	5	4	9	1	1	3	1	6	4	4	10	5	3	0	0	0	20	10	5	3	5	3	4	11	2	9	8
600	5	5	1	5	5	11	1	1	3	1	6	4	4	10	6	4	0	0	0	20	10	5	3	5	3	4	11	3	10	4
610	5	6	1	5	5	14	1	1	3	1	6	4	4	10	6	6	0	0	0	21	10	5	5	6	3	4	11	3	10	5
620	5	5	1	5	5	10	1	1	3	1	7	4	4	10	6	3	0	0	0	25	10	5	3	6	3	4	12	3	9	5
630	5	5	1	5	5	15	1	1	2	1	7	4	4	10	6	4	0	0	0	21	10	5	3	6	3	4	11	3	10	6
640	5	5	1	7	6	12	1	1	2	1	7	3	3	11	6	6	0	0	0	20	10	5	3	5	3	4	11	4	10	4
650	5	5	1	6	5	10	1	1	2	1	7	3	3	10	6	3	0	0	0	20	10	3	3	4	4	4	12	2	10	5
660	5	10	1	8	5	10	1	1	1	1	5	3	3	6	6	3	0	0	0	22	10	3	3	4	4	5	11	2	10	4
670	5	6	2	6	5	10	1	1	1	1	3	4	3	6	6	3	0	0	0	19	9	2	3	4	5	5	11	2	10	4
680	5	8	2	6	5	8	1	1	1	1	3	4	3	6	8	0	0	0	0	17	9	2	3	4	6	5	11	2	11	4
690	5	10	2	7	5	8	1	1	1	1	3	5	3	6	8	0	0	0	0	19	12	2	3	5	4	4	11	2	12	4
700	5	7	2	7	7	8	1	1	1	1	3	5	3	4	8	0	0	0	0	21	10	2	3	5	5	3	12	2	9	3
710	5	7	2	6	7	9	1	1	1	1	3	5	3	4	8	0	0	0	0	17	8	2	2	4	5	3	9	2	8	3
720	5	7	2	6	6	9	1	1	1	1	4	5	4	4	7	0	0	0	0	14	8	2	5	4	5	3	9	2	8	4
730	5	7	2	8	6	8	1	1	1	1	4	5	4	4	7	0	0	0	0	14	8	2	7	4	4	4	9	2	7	4
740	5	7	2	11	5	8	1	1	1	1	4	5	4	3	7	0	0	0	0	13	8	2	11	4	4	4	9	2	8	3
750	5	7	2	9	4	7	1	1	1	1	4	6	4	3	7	0	0	0	0	16	11	2	2	4	4	1	17	2	7	3
760	5	6	2	9	4	5	1	1	1	1	4	6	4	3	7	0	0	0	0	11	9	2	4	4	5	1	8	0	7	0
770	4	6	2	10	4	5	1	1	1	1	4	6	4	3	7	0	0	0	0	10	8	2	0	4	5	0	8	0	7	0
780	4	5	2	10	4	4	1	1	1	1	4	6	4	3	7	0	0	0	0	10	7	2	0	4	5	0	12	0	7	0
790	4	4	2	10	4	4	1	1	1	1	4	6	4	3	7	0	0	0	0	9	7	2	0	3	5	0	11	0	6	0
800	4	4	2	10	4	4	1	1	1	1	4	6	4	3	7	0	0	0	0	9	7	2	0	3	4	0	11	0	5	0
810	4	4	2	10	4	4	1	2	1	1	4	6	4	3	7	0	0	0	0	9	7	3	0	3	4	0	11	0	4	0
820	4	4	2	12	4	4	1	3	1	1	4	6	4	4	7	0	0	0	0	9	7	3	0	3	6	0	11	0	4	0
830	4	4	2	12	5	4	1	5	1	1	5	6	4	4	7	0	0	0	0	9	6	3	0	0	6	0	9	0	4	0
840	4	4	2	11	5	3	1	3	1	1	5	6	4	4	7	0	0	0	0	9	6	3	0	0	5	0	9	0	4	0
850	4	3	2	10	5	3	1	3	1	1	5	7	3	4	7	0	0	0	0	9	5	3	0	0	5	0	9	0	4	0
860	4	3	2	10	5	3	1	4	1	1	4	7	3	4	7	0	0	0	0	9	5	3	0	0	5	0	9	0	4	0
870	4	3	2	10	5	3	1	4	1	1	4	7	3	4	7	0	0	0	0	11	5	3	0	0	6	0	8	0	2	0
880	4	2	2	9	6	3	1	4	1	1	3	8	3	3	7	0	0	0	0	10	5	2	0	0	2	0	15	0	2	0
890	4	2	2	8	6	3	1	4	1	1	3	8	3	3	7	0	0	0	0	9	6	2	0	0	0	0	9	0	2	0
900	4	4	2	8	6	3	1	3	1	1	3	7	3	3	7	0	0	0	0	9	6	2	0	0	0	0	9	0	2	0
910	3	2	2	8	6	3	1	6	1	1	3	7	3	3	7	0	0	0	0	9	5	2	0	0	0	0	9	0	2	0
920	3	10	2	8	6	2	1	2	1	1	3	7	3	3	11	0	0	0	0	7	5	2	0	0	0	0	10	0	2	0
930	3	2	2	9	6	2	1	2	1	1	3	7	3	3	9	0	0	0	0	8	5	2	0	0	0	0	8	0	2	0
940	3	2	2	10	6	2	1	2	1	1	3	8	3	3	9	0	0	0	0	8	5	2	0	0	0	0	6	0	2	0
950	3	2	2	10	6	2	1	2	1	1	3	8	3	3	9	0	0	0	0	8	3	2	0	0	0	0	6	0	2	0
960	3	2	2	10	6	2	1	2	1	1	3	10	3	3	9	0	0	0	0	6	3	2	0	0	0	0	7	0	2	0
970	3	2	2	10	6	2	1	2	1	1	3	10	3	3	9	0	0	0	0	6	3	2	0	0	0	0	11	0	2	0
980	3	2	3	15	8	0	1	2	1	1	3	11	3	3	9	0	0	0	0	7	3	2	0	0	0	0	12	0	2	0
990	3	2	5	13	7	0	1	2	1	1	3	11	3	3	9	0	0	0	0	7	3	2	0	0	0	0	10	0	2	0
1000	3	2	5	13	7	0	1	0	1	1	3	9	3	3	9	0	0	0	0	7	2	2	0	0	0	0	12	0	3	0
1010	3	2	4	15	6	0	1	0	1	1	4	9	3	3	9	0	0	0	0	6	2	2	0	0	0	0	10	0	3	0
1020	3	2	4	17	4	0	1	0	1	1	4	9	3	3	8	0	0	0	0	7	2	2	0	0	0	0	8	0	3	0
1030	3	3	3	12	5	0	1	0	1	1	5	9	3	4	9	0	0	0	0	8	2	2	0	0	0	0	8	0	3	0
1040	3	3	3	16	5	0	1	0	1	1	5	8	3	5	7	0	0	0	0	9	2	2	0	0	0	0	8	0	2	0
1050	3	3	3	12	4	0	1	0	1	1	5	7	3	5	7	0	0	0	0	9	2	2	0	0	0	0	7	0	2	0
1060	3	3	4	13	4	0	1	0	1	1	5	7	3	5	7	0	0	0	0	8	2	2	0	0	0	0	6	0	1	0
1070	3	3	5	13	4	0	1	0	1	1	7	7	4	10	7	0	0	0	0	7	2	2	0	0	0	0	7	0	1	0
1080	5	3	5	13	3	0	1	0	1	1	3	7	4	6	5	0	0	0	0	6	2	2	0	0	0	0	7	0	1	0
1090	5	3	6	15	3	0	1	0	1	1	4	7	3	7	5	0	0	0	0	6	2	2	0	0	0	0	7	0	1	0
1100	5	7	4	13	3	0	1	0	1	1	6	7	3	7	5	0	0	0	0	7	2	2	0	0	0	0	7	0	1	0
1110	5	4	4	12	3	0	1	0	1	1	6	6	3	7	4	0	0	0	0	7	1	2	0	0	0	0	7	0	1	0
1120	5	4	6	12	3	0	1	0	1	1	6	6	3	7	4	0	0	0	0	7	1	2	0	0	0	0	7	0	3	0
1130	5	2	2	11	3	0	1	0	1	1	6	7	3	5	4	0	0	0	0	7	1	2	0	0	0	0	7	0	2	0
1140	5	2	3	13	3	0	1	0	1	1	6	7	3	5	4	0	0	0	0	7	1	2	0	0	0	0	7	0	2	0
1150	5	2	5	15	3	0	1	0	1	1	5	7	3	5	4	0	0	0	0	7	1	2	0	0	0	0	7	0	2	0
1160	5	2	7	14	4	0	1	0	1	1	4	7	5	4	4	0	0	0	0	7	1	2	0	0	0	0	7	0	1	0
1170	5	2	3	15	4	0	1	0	1	1	9	7	3	4	4	0	0	0	0	7	1	2	0	0	0	0	7	0	1	0
1180	5	2	3	16	4	0	1	0	1	1	7	5	3	5	4	0	0	0	0	8	1	2	0	0	0	0	7	0	1	0
1190	5	2	3	22	4	0	1	0	1	1	3	7	4	4	4	0	0	0	0	8	0	2	0	0	0	0	6	0	1	0
1200	4	2	3	14	4	0	1	0	1	1	3	5	4	4	4	0	0	0	0	9	0	2	0	0	0	0	7	0	1	0
1210	4	2	3	15	5	0	1	0	1	1	3	5	3	4	6	0	0	0	0	8	0	2	0	0	0	0	7	0	1	0
1220	4	2	3	13	9	0	1	0	1	1	2	5	3	3	3	0	0	0	0	9	0	2	0	0	0	0	7	0	1	0
1230	4	2	3	12	7	0	1	0	1	1	2	5	3	3	3	0	0	0	0	8	0	2	0	0	0	0	7	0	0	0
1240	4	2	3	12	5	0	1	0	1	1	2	5	3	3	3	0	0	0	0	8	0	2	0	0	0	0	6	0	0	0
1250	4	2	3	11	3	0	1	0	1	1	2	5	3	3	3	0	0	0	0	8	0	2	0	0	0	0	6	0	0	0
1260	4	2	3	10	3	0	1	0	1	1	2	5	3	3	3	0	0	0	0	8	0	2	0	0	0	0	6	0	0	0
1270	4	2	3	10	3	0	1	0	1	1	2	6	2	3	3	0	0	0	0	8	0	2	0	0	0	0	5	0	0	0
1280	4	2	3	10	3	0	1	0	1	1	2	6	2	1	2	0	0	0	0	8	0	2	0	0	0	0	5	0	0	0
1290	4	2	3	9	2	0	1	0	1	1	1	6	2	1	2	0	0	0	0	8	0	0	0	0	0	0	6	0	0	0
1300	4	2	3	9	2	0	1	0	1	1	1	6	2	1	2	0	0	0	0	7	0	0	0	0	0	0	6	0	0	0
1310	5	4	3	9	2	0	1	0	1	1	1	3	2	1	2	0	0	0	0	7	0	0	0	0	0	0	6	0	0	0
1320	5	2	4	10	2	0	1	0	1	1	1	2	2	1	2	0	0	0	0	7	0	0	0	0	0	0	6	0	0	0
1330	5	7	6	11	2	0	1	0	1	1	1	2	2	1	2	0	0	0	0	6	0	0	0	0	0	0	4	0	0	0
1340	5	1	4	14	2	0	1	0	1	1	0	2	2	1	2	0	0	0	0	6	0	0	0	0	0	0	4	0	0	0
1350	5	1	4	9	3	0	1	0	1	1	0	2	2	1	2	0	0	0	0	6	0	0	0	0	0	0	6	0	0	0
1360	5	1	4	9	2	0	1	0	1	1	0	2	2	1	2	0	0	0	0	5	0	0	0	0	0	0	4	0	0	0
1370	5	1	4	10	2	0	1	0	1	1	0	2	2	1	2	0	0	0	0	5	0	0	0	0	0	0	2	0	0	0
1380	5	1	4	9	2	0	1	0	1	1	0	2	2	1	2	0	0	0	0	5	0	0	0	0	0	0	2	0	0	0
1390	5	1	5	9	2	0	1	0	1	1	0	2	2	1	2	0	0	0	0	5	0	0	0	0	0	0	2	0	0	0
1400	4	1	4	18	2	0	1	0	1	1	0	2	2	1	2	0	0	0	0	3	0	0	0	0	0	0	1	0	0	0
1410	4	1	4	14	2	0	1	0	1	1	0	2	2	1	2	0	0	0	0	2	0	0	0	0	0	0	1	0	0	0
1420	4	1	4	15	2	0	1	0	1	1	0	2	2	1	2	0	0	0	0	2	0	0	0	0	0	0	1	0	0	0
1430	4	1	3	17	2	0	1	0	1	1	0	2	2	1	4	0	0	0	0	2	0	0	0	0	0	0	1	0	0	0
1440	4	1	3	27	2	0	1	0	1	1	0	2	2	1	4	0	0	0	0	2	0	0	0	0	0	0	1	0	0	0
1450	4	1	3	13	2	0	1	0	1	1	0	2	2	1	4	0	0	0	0	1	0	0	0	0	0	0	1	0	0	0
1460	4	1	3	12	2	0	1	0	1	1	0	2	2	1	4	0	0	0	0	1	0	0	0	0	0	0	1	0	0	0
1470	4	1	3	10	2	0	1	0	1	1	0	2	2	1	6	0	0	0	0	1	0	0	0	0	0	0	1	0	0	0
1480	4	0	3	10	2	0	1	0	1	1	0	2	2	1	6	0	0	0	0	1	0	0	0	0	0	0	1	0	0	0
1490	4	0	3	9	2	0	1	0	1	1	0	2	2	1	8	0	0	0	0	0	0	0	0	0	0	0	1	0	0	0
1500	4	0	3	9	2	0	1	0	1	1	0	2	1	1	10	0	0	0	0	0	0	0	0	0	0	0	1	0	0	0
1510	4	0	3	10	2	0	1	0	1	1	0	2	1	1	4	0	0	0	0	0	0	0	0	0	0	0	1	0	0	0
1520	4	0	3	11	2	0	1	0	1	1	0	4	1	1	4	0	0	0	0	0	0	0	0	0	0	0	1	0	0	0
1530	4	0	3	11	2	0	1	0	1	1	0	0	1	1	4	0	0	0	0	0	0	0	0	0	0	0	1	0	0	0
1540	4	0	3	14	2	0	1	0	1	1	0	0	1	1	4	0	0	0	0	0	0	0	0	0	0	0	1	0	0	0
1550	4	0	3	14	2	0	1	0	1	1	0	0	1	1	4	0	0	0	0	0	0	0	0	0	0	0	1	0	0	0
1560	4	0	3	29	2	0	1	0	1	1	0	0	1	1	4	0	0	0	0	0	0	0	0	0	0	0	1	0	0	0
1570	4	0	3	10	2	0	1	0	1	1	0	0	1	1	4	0	0	0	0	0	0	0	0	0	0	0	1	0	0	0
1580	4	0	3	10	2	0	1	0	1	1	0	0	1	1	2	0	0	0	0	0	0	0	0	0	0	0	0	0	0	0
1590	4	0	3	10	2	0	1	0	1	1	0	0	1	1	2	0	0	0	0	0	0	0	0	0	0	0	0	0	0	0
1600	4	0	2	10	2	0	1	0	1	1	0	0	1	1	2	0	0	0	0	0	0	0	0	0	0	0	0	0	0	0
1610	4	0	2	10	2	0	1	0	1	1	0	0	1	1	2	0	0	0	0	0	0	0	0	0	0	0	0	0	0	0
1620	4	0	2	10	2	0	1	0	1	1	0	0	1	1	2	0	0	0	0	0	0	0	0	0	0	0	0	0	0	0
1630	4	0	2	10	2	0	1	0	1	1	0	0	1	1	2	0	0	0	0	0	0	0	0	0	0	0	0	0	0	0
1640	4	0	2	10	2	0	1	0	1	1	0	0	1	1	2	0	0	0	0	0	0	0	0	0	0	0	0	0	0	0
1650	4	0	2	10	2	0	1	0	1	1	0	0	1	0	2	0	0	0	0	0	0	0	0	0	0	0	0	0	0	0
1660	4	0	2	10	3	0	1	0	1	1	0	0	1	0	2	0	0	0	0	0	0	0	0	0	0	0	0	0	0	0
1670	4	0	2	10	4	0	1	0	1	1	0	0	1	0	2	0	0	0	0	0	0	0	0	0	0	0	0	0	0	0
1680	4	0	2	10	4	0	1	0	1	1	0	0	1	0	2	0	0	0	0	0	0	0	0	0	0	0	0	0	0	0
1690	4	0	2	12	4	0	1	0	1	1	0	0	1	0	2	0	0	0	0	0	0	0	0	0	0	0	0	0	0	0
1700	4	0	2	10	4	0	1	0	1	1	0	0	1	0	2	0	0	0	0	0	0	0	0	0	0	0	0	0	0	0
1710	4	0	2	12	3	0	1	0	1	1	0	0	1	0	2	0	0	0	0	0	0	0	0	0	0	0	0	0	0	0
1720	3	0	2	9	3	0	1	0	1	1	0	0	1	0	2	0	0	0	0	0	0	0	0	0	0	0	0	0	0	0
1730	3	0	2	8	2	0	1	0	1	1	0	0	1	0	2	0	0	0	0	0	0	0	0	0	0	0	0	0	0	0
1740	3	0	2	8	2	0	1	0	1	1	0	0	1	0	2	0	0	0	0	0	0	0	0	0	0	0	0	0	0	0
1750	3	0	2	4	2	0	1	0	1	1	0	0	1	0	2	0	0	0	0	0	0	0	0	0	0	0	0	0	0	0
1760	3	0	2	4	2	0	1	0	1	1	0	0	1	0	2	0	0	0	0	0	0	0	0	0	0	0	0	0	0	0
1770	3	0	2	4	2	0	1	0	1	1	0	0	1	0	2	0	0	0	0	0	0	0	0	0	0	0	0	0	0	0
1780	3	0	2	4	1	0	1	0	1	1	0	0	1	0	2	0	0	0	0	0	0	0	0	0	0	0	0	0	0	0
1790	3	0	2	3	1	0	1	0	2	1	0	0	1	0	2	0	0	0	0	0	0	0	0	0	0	0	0	0	0	0
1800	3	0	2	3	1	0	1	0	2	1	0	0	1	0	2	0	0	0	0	0	0	0	0	0	0	0	0	0	0	0
1810	3	0	2	3	0	0	1	0	2	1	0	0	1	0	2	0	0	0	0	0	0	0	0	0	0	0	0	0	0	0
1820	2	0	1	2	0	0	1	0	2	1	0	0	1	0	2	0	0	0	0	0	0	0	0	0	0	0	0	0	0	0
1830	2	0	1	2	0	0	1	0	2	1	0	0	1	0	2	0	0	0	0	0	0	0	0	0	0	0	0	0	0	0
1840	2	0	1	2	0	0	1	0	2	1	0	0	1	0	2	0	0	0	0	0	0	0	0	0	0	0	0	0	0	0
1850	2	0	1	2	0	0	1	0	2	1	0	0	1	0	2	0	0	0	0	0	0	0	0	0	0	0	0	0	0	0
1860	2	0	1	2	0	0	1	0	2	1	0	0	1	0	2	0	0	0	0	0	0	0	0	0	0	0	0	0	0	0
1870	2	0	1	2	0	0	1	0	2	1	0	0	1	0	2	0	0	0	0	0	0	0	0	0	0	0	0	0	0	0
1880	2	0	1	2	0	0	1	0	2	1	0	0	1	0	2	0	0	0	0	0	0	0	0	0	0	0	0	0	0	0
1890	2	0	1	2	0	0	1	0	3	1	0	0	1	0	2	0	0	0	0	0	0	0	0	0	0	0	0	0	0	0
1900	2	0	1	2	0	0	1	0	3	1	0	0	1	0	2	0	0	0	0	0	0	0	0	0	0	0	0	0	0	0
1910	2	0	1	2	0	0	1	0	1	1	0	0	1	0	2	0	0	0	0	0	0	0	0	0	0	0	0	0	0	0
1920	2	0	1	2	0	0	1	0	1	1	0	0	1	0	2	0	0	0	0	0	0	0	0	0	0	0	0	0	0	0
1930	2	0	1	2	0	0	1	0	1	1	0	0	1	0	2	0	0	0	0	0	0	0	0	0	0	0	0	0	0	0
1940	2	0	1	2	0	0	1	0	1	1	0	0	1	0	2	0	0	0	0	0	0	0	0	0	0	0	0	0	0	0
1950	2	0	1	2	0	0	1	0	1	1	0	0	1	0	2	0	0	0	0	0	0	0	0	0	0	0	0	0	0	0
1960	2	0	2	2	0	0	1	0	1	1	0	0	1	0	2	0	0	0	0	0	0	0	0	0	0	0	0	0	0	0
1970	2	0	2	4	0	0	1	0	1	1	0	0	1	0	2	0	0	0	0	0	0	0	0	0	0	0	0	0	0	0
1980	2	0	2	3	0	0	1	0	1	1	0	0	1	0	2	0	0	0	0	0	0	0	0	0	0	0	0	0	0	0
1990	2	0	2	4	0	0	1	0	1	1	0	0	1	0	2	0	0	0	0	0	0	0	0	0	0	0	0	0	0	0
2000	2	0	2	4	0	0	1	0	1	1	0	0	1	0	2	0	0	0	0	0	0	0	0	0	0	0	0	0	0	0
2010	2	0	2	4	0	0	1	0	1	1	0	0	1	0	2	0	0	0	0	0	0	0	0	0	0	0	0	0	0	0
2020	2	0	2	5	0	0	1	0	1	1	0	0	1	0	2	0	0	0	0	0	0	0	0	0	0	0	0	0	0	0
2030	2	0	2	5	0	0	1	0	1	1	0	0	1	0	2	0	0	0	0	0	0	0	0	0	0	0	0	0	0	0
2040	2	0	2	6	0	0	1	0	1	1	0	0	1	0	2	0	0	0	0	0	0	0	0	0	0	0	0	0	0	0
2050	2	0	2	6	0	0	3	0	1	1	0	0	1	0	2	0	0	0	0	0	0	0	0	0	0	0	0	0	0	0
2060	3	0	2	4	0	0	3	0	1	1	0	0	1	0	2	0	0	0	0	0	0	0	0	0	0	0	0	0	0	0
2070	3	0	3	4	0	0	4	0	1	1	0	0	1	0	2	0	0	0	0	0	0	0	0	0	0	0	0	0	0	0
2080	3	0	3	1	0	0	4	0	1	1	0	0	1	0	2	0	0	0	0	0	0	0	0	0	0	0	0	0	0	0
2090	3	0	3	1	0	0	3	0	1	1	0	0	1	0	2	0	0	0	0	0	0	0	0	0	0	0	0	0	0	0
2100	3	0	3	1	0	0	3	0	1	1	0	0	1	0	2	0	0	0	0	0	0	0	0	0	0	0	0	0	0	0
2110	3	0	3	1	0	0	3	0	1	1	0	0	1	0	2	0	0	0	0	0	0	0	0	0	0	0	0	0	0	0
2120	3	0	3	1	0	0	3	0	0	1	0	0	1	0	2	0	0	0	0	0	0	0	0	0	0	0	0	0	0	0
2130	3	0	2	0	0	0	3	0	0	1	0	0	1	0	2	0	0	0	0	0	0	0	0	0	0	0	0	0	0	0
2140	3	0	2	0	0	0	3	0	0	1	0	0	1	0	2	0	0	0	0	0	0	0	0	0	0	0	0	0	0	0
2150	3	0	2	0	0	0	3	0	0	1	0	0	1	0	2	0	0	0	0	0	0	0	0	0	0	0	0	0	0	0
2160	3	0	2	0	0	0	3	0	0	1	0	0	1	0	2	0	0	0	0	0	0	0	0	0	0	0	0	0	0	0
2170	3	0	2	0	0	0	3	0	0	1	0	0	1	0	2	0	0	0	0	0	0	0	0	0	0	0	0	0	0	0
2180	3	0	3	0	0	0	3	0	0	1	0	0	1	0	2	0	0	0	0	0	0	0	0	0	0	0	0	0	0	0
2190	16	0	3	0	0	0	3	0	0	1	0	0	1	0	2	0	0	0	0	0	0	0	0	0	0	0	0	0	0	0
2200	4	0	2	0	0	0	10	0	0	1	0	0	1	0	2	0	0	0	0	0	0	0	0	0	0	0	0	0	0	0
2210	2	0	2	0	0	0	3	0	0	1	0	0	1	0	2	0	0	0	0	0	0	0	0	0	0	0	0	0	0	0
2220	2	0	2	0	0	0	3	0	0	1	0	0	1	0	2	0	0	0	0	0	0	0	0	0	0	0	0	0	0	0
2230	2	0	2	0	0	0	3	0	0	1	0	0	1	0	2	0	0	0	0	0	0	0	0	0	0	0	0	0	0	0
2240	2	0	2	0	0	0	3	0	0	1	0	0	1	0	1	0	0	0	0	0	0	0	0	0	0	0	0	0	0	0
2250	4	0	2	0	0	0	3	0	0	1	0	0	1	0	1	0	0	0	0	0	0	0	0	0	0	0	0	0	0	0
2260	4	0	2	0	0	0	3	0	0	1	0	0	1	0	1	0	0	0	0	0	0	0	0	0	0	0	0	0	0	0
2270	4	0	2	0	0	0	3	0	0	1	0	0	1	0	1	0	0	0	0	0	0	0	0	0	0	0	0	0	0	0
2280	4	0	2	0	0	0	3	0	0	1	0	0	1	0	1	0	0	0	0	0	0	0	0	0	0	0	0	0	0	0
2290	4	0	3	0	0	0	3	0	0	1	0	0	1	0	1	0	0	0	0	0	0	0	0	0	0	0	0	0	0	0
2300	4	0	3	0	0	0	9	0	0	1	0	0	1	0	1	0	0	0	0	0	0	0	0	0	0	0	0	0	0	0
2310	4	0	3	0	0	0	4	0	0	1	0	0	1	0	1	0	0	0	0	0	0	0	0	0	0	0	0	0	0	0
2320	4	0	2	0	0	0	2	0	0	1	0	0	1	0	1	0	0	0	0	0	0	0	0	0	0	0	0	0	0	0
2330	4	0	2	0	0	0	0	0	0	1	0	0	1	0	1	0	0	0	0	0	0	0	0	0	0	0	0	0	0	0
2340	6	0	2	0	0	0	0	0	0	1	0	0	1	0	1	0	0	0	0	0	0	0	0	0	0	0	0	0	0	0
2350	4	0	2	0	0	0	0	0	0	1	0	0	1	0	1	0	0	0	0	0	0	0	0	0	0	0	0	0	0	0
2360	4	0	2	0	0	0	0	0	0	1	0	0	1	0	1	0	0	0	0	0	0	0	0	0	0	0	0	0	0	0
2370	6	0	2	0	0	0	0	0	0	1	0	0	1	0	1	0	0	0	0	0	0	0	0	0	0	0	0	0	0	0
2380	4	0	3	0	0	0	0	0	0	1	0	0	1	0	1	0	0	0	0	0	0	0	0	0	0	0	0	0	0	0
2390	4	0	3	0	0	0	0	0	0	1	0	0	1	0	1	0	0	0	0	0	0	0	0	0	0	0	0	0	0	0
2400	4	0	3	0	0	0	0	0	0	1	0	0	1	0	1	0	0	0	0	0	0	0	0	0	0	0	0	0	0	0
2410	4	0	3	0	0	0	0	0	0	1	0	0	1	0	1	0	0	0	0	0	0	0	0	0	0	0	0	0	0	0
2420	4	0	3	0	0	0	0	0	0	1	0	0	1	0	0	0	0	0	0	0	0	0	0	0	0	0	0	0	0	0
2430	5	0	3	0	0	0	0	0	0	1	0	0	1	0	0	0	0	0	0	0	0	0	0	0	0	0	0	0	0	0
2440	2	0	3	0	0	0	0	0	0	1	0	0	1	0	0	0	0	0	0	0	0	0	0	0	0	0	0	0	0	0
2450	2	0	3	0	0	0	0	0	0	1	0	0	1	0	0	0	0	0	0	0	0	0	0	0	0	0	0	0	0	0
2460	2	0	3	0	0	0	0	0	0	1	0	0	1	0	0	0	0	0	0	0	0	0	0	0	0	0	0	0	0	0
2470	2	0	3	0	0	0	0	0	0	1	0	0	1	0	0	0	0	0	0	0	0	0	0	0	0	0	0	0	0	0
2480	2	0	3	0	0	0	0	0	0	1	0	0	1	0	0	0	0	0	0	0	0	0	0	0	0	0	0	0	0	0
2490	2	0	3	0	0	0	0	0	0	1	0	0	1	0	0	0	0	0	0	0	0	0	0	0	0	0	0	0	0	0
2500	2	0	3	0	0	0	0	0	0	1	0	0	1	0	0	0	0	0	0	0	0	0	0	0	0	0	0	0	0	0
2510	2	0	3	0	0	0	0	0	0	1	0	0	1	0	0	0	0	0	0	0	0	0	0	0	0	0	0	0	0	0
2520	2	0	4	0	0	0	0	0	0	1	0	0	1	0	0	0	0	0	0	0	0	0	0	0	0	0	0	0	0	0
2530	2	0	3	0	0	0	0	0	0	1	0	0	1	0	0	0	0	0	0	0	0	0	0	0	0	0	0	0	0	0
2540	2	0	3	0	0	0	0	0	0	1	0	0	1	0	0	0	0	0	0	0	0	0	0	0	0	0	0	0	0	0
2550	2	0	2	0	0	0	0	0	0	1	0	0	1	0	0	0	0	0	0	0	0	0	0	0	0	0	0	0	0	0
2560	2	0	2	0	0	0	0	0	0	1	0	0	1	0	0	0	0	0	0	0	0	0	0	0	0	0	0	0	0	0
2570	2	0	2	0	0	0	0	0	0	1	0	0	1	0	0	0	0	0	0	0	0	0	0	0	0	0	0	0	0	0
2580	2	0	2	0	0	0	0	0	0	1	0	0	1	0	0	0	0	0	0	0	0	0	0	0	0	0	0	0	0	0
2590	2	0	2	0	0	0	0	0	0	1	0	0	1	0	0	0	0	0	0	0	0	0	0	0	0	0	0	0	0	0
2600	2	0	2	0	0	0	0	0	0	1	0	0	1	0	0	0	0	0	0	0	0	0	0	0	0	0	0	0	0	0
2610	2	0	2	0	0	0	0	0	0	1	0	0	1	0	0	0	0	0	0	0	0	0	0	0	0	0	0	0	0	0
2620	2	0	2	0	0	0	0	0	0	1	0	0	1	0	0	0	0	0	0	0	0	0	0	0	0	0	0	0	0	0
2630	2	0	2	0	0	0	0	0	0	1	0	0	1	0	0	0	0	0	0	0	0	0	0	0	0	0	0	0	0	0
2640	2	0	2	0	0	0	0	0	0	1	0	0	1	0	0	0	0	0	0	0	0	0	0	0	0	0	0	0	0	0
2650	2	0	3	0	0	0	0	0	0	1	0	0	1	0	0	0	0	0	0	0	0	0	0	0	0	0	0	0	0	0
2660	2	0	3	0	0	0	0	0	0	1	0	0	1	0	0	0	0	0	0	0	0	0	0	0	0	0	0	0	0	0
2670	2	0	3	0	0	0	0	0	0	1	0	0	1	0	0	0	0	0	0	0	0	0	0	0	0	0	0	0	0	0
2680	2	0	3	0	0	0	0	0	0	1	0	0	1	0	0	0	0	0	0	0	0	0	0	0	0	0	0	0	0	0
2690	2	0	3	0	0	0	0	0	0	1	0	0	1	0	0	0	0	0	0	0	0	0	0	0	0	0	0	0	0	0
2700	2	0	3	0	0	0	0	0	0	1	0	0	1	0	0	0	0	0	0	0	0	0	0	0	0	0	0	0	0	0
2710	2	0	3	0	0	0	0	0	0	1	0	0	1	0	0	0	0	0	0	0	0	0	0	0	0	0	0	0	0	0
2720	2	0	3	0	0	0	0	0	0	1	0	0	1	0	0	0	0	0	0	0	0	0	0	0	0	0	0	0	0	0
2730	2	0	3	0	0	0	0	0	0	1	0	0	1	0	0	0	0	0	0	0	0	0	0	0	0	0	0	0	0	0
2740	2	0	3	0	0	0	0	0	0	1	0	0	1	0	0	0	0	0	0	0	0	0	0	0	0	0	0	0	0	0
2750	2	0	3	0	0	0	0	0	0	1	0	0	1	0	0	0	0	0	0	0	0	0	0	0	0	0	0	0	0	0
2760	2	0	3	0	0	0	0	0	0	1	0	0	1	0	0	0	0	0	0	0	0	0	0	0	0	0	0	0	0	0
2770	2	0	3	0	0	0	0	0	0	1	0	0	1	0	0	0	0	0	0	0	0	0	0	0	0	0	0	0	0	0
2780	2	0	3	0	0	0	0	0	0	1	0	0	1	0	0	0	0	0	0	0	0	0	0	0	0	0	0	0	0	0
2790	2	0	3	0	0	0	0	0	0	1	0	0	1	0	0	0	0	0	0	0	0	0	0	0	0	0	0	0	0	0
2800	2	0	3	0	0	0	0	0	0	1	0	0	1	0	0	0	0	0	0	0	0	0	0	0	0	0	0	0	0	0
2810	2	0	3	0	0	0	0	0	0	1	0	0	1	0	0	0	0	0	0	0	0	0	0	0	0	0	0	0	0	0
2820	2	0	3	0	0	0	0	0	0	1	0	0	1	0	0	0	0	0	0	0	0	0	0	0	0	0	0	0	0	0
2830	2	0	3	0	0	0	0	0	0	0	0	0	1	0	0	0	0	0	0	0	0	0	0	0	0	0	0	0	0	0
2840	2	0	3	0	0	0	0	0	0	0	0	0	1	0	0	0	0	0	0	0	0	0	0	0	0	0	0	0	0	0
2850	2	0	3	0	0	0	0	0	0	0	0	0	1	0	0	0	0	0	0	0	0	0	0	0	0	0	0	0	0	0
2860	2	0	3	0	0	0	0	0	0	0	0	0	1	0	0	0	0	0	0	0	0	0	0	0	0	0	0	0	0	0
2870	2	0	3	0	0	0	0	0	0	0	0	0	1	0	0	0	0	0	0	0	0	0	0	0	0	0	0	0	0	0
2880	2	0	3	0	0	0	0	0	0	0	0	0	1	0	0	0	0	0	0	0	0	0	0	0	0	0	0	0	0	0
2890	3	0	3	0	0	0	0	0	0	0	0	0	1	0	0	0	0	0	0	0	0	0	0	0	0	0	0	0	0	0
2900	3	0	3	0	0	0	0	0	0	0	0	0	1	0	0	0	0	0	0	0	0	0	0	0	0	0	0	0	0	0
2910	3	0	3	0	0	0	0	0	0	0	0	0	1	0	0	0	0	0	0	0	0	0	0	0	0	0	0	0	0	0
2920	3	0	3	0	0	0	0	0	0	0	0	0	1	0	0	0	0	0	0	0	0	0	0	0	0	0	0	0	0	0
2930	3	0	3	0	0	0	0	0	0	0	0	0	1	0	0	0	0	0	0	0	0	0	0	0	0	0	0	0	0	0
2940	3	0	3	0	0	0	0	0	0	0	0	0	1	0	0	0	0	0	0	0	0	0	0	0	0	0	0	0	0	0
2950	3	0	3	0	0	0	0	0	0	0	0	0	1	0	0	0	0	0	0	0	0	0	0	0	0	0	0	0	0	0
2960	3	0	3	0	0	0	0	0	0	0	0	0	1	0	0	0	0	0	0	0	0	0	0	0	0	0	0	0	0	0
2970	3	0	3	0	0	0	0	0	0	0	0	0	1	0	0	0	0	0	0	0	0	0	0	0	0	0	0	0	0	0
2980	3	0	3	0	0	0	0	0	0	0	0	0	1	0	0	0	0	0	0	0	0	0	0	0	0	0	0	0	0	0
2990	3	0	3	0	0	0	0	0	0	0	0	0	1	0	0	0	0	0	0	0	0	0	0	0	0	0	0	0	0	0
3000	3	0	3	0	0	0	0	0	0	0	0	0	1	0	0	0	0	0	0	0	0	0	0	0	0	0	0	0	0	0
3010	3	0	2	0	0	0	0	0	0	0	0	0	1	0	0	0	0	0	0	0	0	0	0	0	0	0	0	0	0	0
3020	3	0	2	0	0	0	0	0	0	0	0	0	1	0	0	0	0	0	0	0	0	0	0	0	0	0	0	0	0	0
3030	3	0	1	0	0	0	0	0	0	0	0	0	1	0	0	0	0	0	0	0	0	0	0	0	0	0	0	0	0	0
3040	3	0	1	0	0	0	0	0	0	0	0	0	1	0	0	0	0	0	0	0	0	0	0	0	0	0	0	0	0	0
3050	3	0	2	0	0	0	0	0	0	0	0	0	1	0	0	0	0	0	0	0	0	0	0	0	0	0	0	0	0	0
3060	4	0	2	0	0	0	0	0	0	0	0	0	1	0	0	0	0	0	0	0	0	0	0	0	0	0	0	0	0	0
3070	6	0	1	0	0	0	0	0	0	0	0	0	1	0	0	0	0	0	0	0	0	0	0	0	0	0	0	0	0	0
3080	3	0	1	0	0	0	0	0	0	0	0	0	1	0	0	0	0	0	0	0	0	0	0	0	0	0	0	0	0	0
3090	1	0	1	0	0	0	0	0	0	0	0	0	1	0	0	0	0	0	0	0	0	0	0	0	0	0	0	0	0	0
3100	1	0	1	0	0	0	0	0	0	0	0	0	1	0	0	0	0	0	0	0	0	0	0	0	0	0	0	0	0	0
3110	1	0	1	0	0	0	0	0	0	0	0	0	1	0	0	0	0	0	0	0	0	0	0	0	0	0	0	0	0	0
3120	1	0	1	0	0	0	0	0	0	0	0	0	1	0	0	0	0	0	0	0	0	0	0	0	0	0	0	0	0	0
3130	1	0	1	0	0	0	0	0	0	0	0	0	1	0	0	0	0	0	0	0	0	0	0	0	0	0	0	0	0	0
3140	1	0	1	0	0	0	0	0	0	0	0	0	1	0	0	0	0	0	0	0	0	0	0	0	0	0	0	0	0	0
3150	1	0	1	0	0	0	0	0	0	0	0	0	1	0	0	0	0	0	0	0	0	0	0	0	0	0	0	0	0	0
3160	1	0	1	0	0	0	0	0	0	0	0	0	1	0	0	0	0	0	0	0	0	0	0	0	0	0	0	0	0	0
3170	1	0	1	0	0	0	0	0	0	0	0	0	1	0	0	0	0	0	0	0	0	0	0	0	0	0	0	0	0	0
3180	1	0	1	0	0	0	0	0	0	0	0	0	1	0	0	0	0	0	0	0	0	0	0	0	0	0	0	0	0	0
3190	1	0	1	0	0	0	0	0	0	0	0	0	1	0	0	0	0	0	0	0	0	0	0	0	0	0	0	0	0	0
3200	1	0	1	0	0	0	0	0	0	0	0	0	1	0	0	0	0	0	0	0	0	0	0	0	0	0	0	0	0	0
3210	1	0	1	0	0	0	0	0	0	0	0	0	1	0	0	0	0	0	0	0	0	0	0	0	0	0	0	0	0	0
3220	1	0	1	0	0	0	0	0	0	0	0	0	1	0	0	0	0	0	0	0	0	0	0	0	0	0	0	0	0	0
3230	1	0	1	0	0	0	0	0	0	0	0	0	1	0	0	0	0	0	0	0	0	0	0	0	0	0	0	0	0	0
3240	1	0	1	0	0	0	0	0	0	0	0	0	1	0	0	0	0	0	0	0	0	0	0	0	0	0	0	0	0	0
3250	1	0	1	0	0	0	0	0	0	0	0	0	1	0	0	0	0	0	0	0	0	0	0	0	0	0	0	0	0	0
3260	1	0	1	0	0	0	0	0	0	0	0	0	1	0	0	0	0	0	0	0	0	0	0	0	0	0	0	0	0	0
3270	1	0	1	0	0	0	0	0	0	0	0	0	1	0	0	0	0	0	0	0	0	0	0	0	0	0	0	0	0	0
3280	1	0	1	0	0	0	0	0	0	0	0	0	1	0	0	0	0	0	0	0	0	0	0	0	0	0	0	0	0	0
3290	1	0	1	0	0	0	0	0	0	0	0	0	1	0	0	0	0	0	0	0	0	0	0	0	0	0	0	0	0	0
3300	1	0	1	0	0	0	0	0	0	0	0	0	1	0	0	0	0	0	0	0	0	0	0	0	0	0	0	0	0	0
3310	1	0	1	0	0	0	0	0	0	0	0	0	1	0	0	0	0	0	0	0	0	0	0	0	0	0	0	0	0	0
3320	0	0	1	0	0	0	0	0	0	0	0	0	1	0	0	0	0	0	0	0	0	0	0	0	0	0	0	0	0	0
3330	0	0	1	0	0	0	0	0	0	0	0	0	1	0	0	0	0	0	0	0	0	0	0	0	0	0	0	0	0	0
3340	0	0	1	0	0	0	0	0	0	0	0	0	1	0	0	0	0	0	0	0	0	0	0	0	0	0	0	0	0	0
3350	0	0	1	0	0	0	0	0	0	0	0	0	1	0	0	0	0	0	0	0	0	0	0	0	0	0	0	0	0	0
3360	0	0	1	0	0	0	0	0	0	0	0	0	1	0	0	0	0	0	0	0	0	0	0	0	0	0	0	0	0	0
3370	0	0	1	0	0	0	0	0	0	0	0	0	1	0	0	0	0	0	0	0	0	0	0	0	0	0	0	0	0	0
3380	0	0	1	0	0	0	0	0	0	0	0	0	1	0	0	0	0	0	0	0	0	0	0	0	0	0	0	0	0	0
3390	0	0	1	0	0	0	0	0	0	0	0	0	1	0	0	0	0	0	0	0	0	0	0	0	0	0	0	0	0	0
3400	0	0	1	0	0	0	0	0	0	0	0	0	1	0	0	0	0	0	0	0	0	0	0	0	0	0	0	0	0	0
3410	0	0	1	0	0	0	0	0	0	0	0	0	1	0	0	0	0	0	0	0	0	0	0	0	0	0	0	0	0	0
3420	0	0	1	0	0	0	0	0	0	0	0	0	1	0	0	0	0	0	0	0	0	0	0	0	0	0	0	0	0	0
3430	0	0	1	0	0	0	0	0	0	0	0	0	1	0	0	0	0	0	0	0	0	0	0	0	0	0	0	0	0	0
3440	0	0	1	0	0	0	0	0	0	0	0	0	1	0	0	0	0	0	0	0	0	0	0	0	0	0	0	0	0	0
3450	0	0	1	0	0	0	0	0	0	0	0	0	1	0	0	0	0	0	0	0	0	0	0	0	0	0	0	0	0	0
3460	0	0	1	0	0	0	0	0	0	0	0	0	1	0	0	0	0	0	0	0	0	0	0	0	0	0	0	0	0	0
3470	0	0	1	0	0	0	0	0	0	0	0	0	1	0	0	0	0	0	0	0	0	0	0	0	0	0	0	0	0	0
3480	0	0	1	0	0	0	0	0	0	0	0	0	1	0	0	0	0	0	0	0	0	0	0	0	0	0	0	0	0	0
3490	0	0	1	0	0	0	0	0	0	0	0	0	1	0	0	0	0	0	0	0	0	0	0	0	0	0	0	0	0	0
3500	0	0	1	0	0	0	0	0	0	0	0	0	1	0	0	0	0	0	0	0	0	0	0	0	0	0	0	0	0	0
3510	0	0	1	0	0	0	0	0	0	0	0	0	1	0	0	0	0	0	0	0	0	0	0	0	0	0	0	0	0	0
3520	0	0	2	0	0	0	0	0	0	0	0	0	1	0	0	0	0	0	0	0	0	0	0	0	0	0	0	0	0	0
3530	0	0	3	0	0	0	0	0	0	0	0	0	1	0	0	0	0	0	0	0	0	0	0	0	0	0	0	0	0	0
3540	0	0	7	0	0	0	0	0	0	0	0	0	1	0	0	0	0	0	0	0	0	0	0	0	0	0	0	0	0	0
3550	0	0	3	0	0	0	0	0	0	0	0	0	1	0	0	0	0	0	0	0	0	0	0	0	0	0	0	0	0	0
3560	0	0	3	0	0	0	0	0	0	0	0	0	1	0	0	0	0	0	0	0	0	0	0	0	0	0	0	0	0	0
3570	0	0	9	0	0	0	0	0	0	0	0	0	1	0	0	0	0	0	0	0	0	0	0	0	0	0	0	0	0	0
3580	0	0	7	0	0	0	0	0	0	0	0	0	5	0	0	0	0	0	0	0	0	0	0	0	0	0	0	0	0	0
3590	0	0	8	0	0	0	0	0	0	0	0	0	5	0	0	0	0	0	0	0	0	0	0	0	0	0	0	0	0	0
3600	0	0	5	0	0	0	0	0	0	0	0	0	3	0	0	0	0	0	0	0	0	0	0	0	0	0	0	0	0	0
3610	0	0	5	0	0	0	0	0	0	0	0	0	7	0	0	0	0	0	0	0	0	0	0	0	0	0	0	0	0	0
3620	0	0	5	0	0	0	0	0	0	0	0	0	3	0	0	0	0	0	0	0	0	0	0	0	0	0	0	0	0	0
3630	0	0	3	0	0	0	0	0	0	0	0	0	3	0	0	0	0	0	0	0	0	0	0	0	0	0	0	0	0	0
3640	0	0	3	0	0	0	0	0	0	0	0	0	3	0	0	0	0	0	0	0	0	0	0	0	0	0	0	0	0	0
3650	0	0	3	0	0	0	0	0	0	0	0	0	2	0	0	0	0	0	0	0	0	0	0	0	0	0	0	0	0	0
3660	0	0	3	0	0	0	0	0	0	0	0	0	3	0	0	0	0	0	0	0	0	0	0	0	0	0	0	0	0	0
3670	0	0	3	0	0	0	0	0	0	0	0	0	3	0	0	0	0	0	0	0	0	0	0	0	0	0	0	0	0	0
3680	0	0	2	0	0	0	0	0	0	0	0	0	3	0	0	0	0	0	0	0	0	0	0	0	0	0	0	0	0	0
3690	0	0	2	0	0	0	0	0	0	0	0	0	3	0	0	0	0	0	0	0	0	0	0	0	0	0	0	0	0	0
3700	0	0	2	0	0	0	0	0	0	0	0	0	3	0	0	0	0	0	0	0	0	0	0	0	0	0	0	0	0	0
3710	0	0	2	0	0	0	0	0	0	0	0	0	3	0	0	0	0	0	0	0	0	0	0	0	0	0	0	0	0	0
3720	0	0	2	0	0	0	0	0	0	0	0	0	3	0	0	0	0	0	0	0	0	0	0	0	0	0	0	0	0	0
3730	0	0	2	0	0	0	0	0	0	0	0	0	3	0	0	0	0	0	0	0	0	0	0	0	0	0	0	0	0	0
3740	0	0	1	0	0	0	0	0	0	0	0	0	3	0	0	0	0	0	0	0	0	0	0	0	0	0	0	0	0	0
3750	0	0	1	0	0	0	0	0	0	0	0	0	3	0	0	0	0	0	0	0	0	0	0	0	0	0	0	0	0	0
3760	0	0	3	0	0	0	0	0	0	0	0	0	3	0	0	0	0	0	0	0	0	0	0	0	0	0	0	0	0	0
3770	0	0	3	0	0	0	0	0	0	0	0	0	3	0	0	0	0	0	0	0	0	0	0	0	0	0	0	0	0	0
3780	0	0	1	0	0	0	0	0	0	0	0	0	3	0	0	0	0	0	0	0	0	0	0	0	0	0	0	0	0	0
3790	0	0	2	0	0	0	0	0	0	0	0	0	3	0	0	0	0	0	0	0	0	0	0	0	0	0	0	0	0	0
3800	0	0	2	0	0	0	0	0	0	0	0	0	3	0	0	0	0	0	0	0	0	0	0	0	0	0	0	0	0	0
3810	0	0	0	0	0	0	0	0	0	0	0	0	3	0	0	0	0	0	0	0	0	0	0	0	0	0	0	0	0	0
3820	0	0	0	0	0	0	0	0	0	0	0	0	3	0	0	0	0	0	0	0	0	0	0	0	0	0	0	0	0	0
3830	0	0	0	0	0	0	0	0	0	0	0	0	2	0	0	0	0	0	0	0	0	0	0	0	0	0	0	0	0	0
3840	0	0	0	0	0	0	0	0	0	0	0	0	2	0	0	0	0	0	0	0	0	0	0	0	0	0	0	0	0	0
3850	0	0	0	0	0	0	0	0	0	0	0	0	2	0	0	0	0	0	0	0	0	0	0	0	0	0	0	0	0	0
3860	0	0	0	0	0	0	0	0	0	0	0	0	2	0	0	0	0	0	0	0	0	0	0	0	0	0	0	0	0	0
3870	0	0	0	0	0	0	0	0	0	0	0	0	2	0	0	0	0	0	0	0	0	0	0	0	0	0	0	0	0	0
3880	0	0	0	0	0	0	0	0	0	0	0	0	2	0	0	0	0	0	0	0	0	0	0	0	0	0	0	0	0	0
3890	0	0	0	0	0	0	0	0	0	0	0	0	2	0	0	0	0	0	0	0	0	0	0	0	0	0	0	0	0	0
3900	0	0	0	0	0	0	0	0	0	0	0	0	2	0	0	0	0	0	0	0	0	0	0	0	0	0	0	0	0	0
3910	0	0	0	0	0	0	0	0	0	0	0	0	6	0	0	0	0	0	0	0	0	0	0	0	0	0	0	0	0	0
3920	0	0	0	0	0	0	0	0	0	0	0	0	2	0	0	0	0	0	0	0	0	0	0	0	0	0	0	0	0	0
3930	0	0	0	0	0	0	0	0	0	0	0	0	2	0	0	0	0	0	0	0	0	0	0	0	0	0	0	0	0	0
3940	0	0	0	0	0	0	0	0	0	0	0	0	2	0	0	0	0	0	0	0	0	0	0	0	0	0	0	0	0	0
3950	0	0	0	0	0	0	0	0	0	0	0	0	2	0	0	0	0	0	0	0	0	0	0	0	0	0	0	0	0	0
3960	0	0	0	0	0	0	0	0	0	0	0	0	2	0	0	0	0	0	0	0	0	0	0	0	0	0	0	0	0	0
3970	0	0	0	0	0	0	0	0	0	0	0	0	2	0	0	0	0	0	0	0	0	0	0	0	0	0	0	0	0	0
3980	0	0	0	0	0	0	0	0	0	0	0	0	2	0	0	0	0	0	0	0	0	0	0	0	0	0	0	0	0	0
3990	0	0	0	0	0	0	0	0	0	0	0	0	2	0	0	0	0	0	0	0	0	0	0	0	0	0	0	0	0	0
4000	0	0	0	0	0	0	0	0	0	0	0	0	2	0	0	0	0	0	0	0	0	0	0	0	0	0	0	0	0	0
4010	0	0	0	0	0	0	0	0	0	0	0	0	2	0	0	0	0	0	0	0	0	0	0	0	0	0	0	0	0	0
4020	0	0	0	0	0	0	0	0	0	0	0	0	2	0	0	0	0	0	0	0	0	0	0	0	0	0	0	0	0	0
4030	0	0	0	0	0	0	0	0	0	0	0	0	2	0	0	0	0	0	0	0	0	0	0	0	0	0	0	0	0	0
4040	0	0	0	0	0	0	0	0	0	0	0	0	2	0	0	0	0	0	0	0	0	0	0	0	0	0	0	0	0	0
4050	0	0	0	0	0	0	0	0	0	0	0	0	4	0	0	0	0	0	0	0	0	0	0	0	0	0	0	0	0	0
4060	0	0	0	0	0	0	0	0	0	0	0	0	2	0	0	0	0	0	0	0	0	0	0	0	0	0	0	0	0	0
4070	0	0	0	0	0	0	0	0	0	0	0	0	3	0	0	0	0	0	0	0	0	0	0	0	0	0	0	0	0	0
4080	0	0	0	0	0	0	0	0	0	0	0	0	13	0	0	0	0	0	0	0	0	0	0	0	0	0	0	0	0	0
4090	0	0	0	0	0	0	0	0	0	0	0	0	3	0	0	0	0	0	0	0	0	0	0	0	0	0	0	0	0	0
4100	0	0	0	0	0	0	0	0	0	0	0	0	2	0	0	0	0	0	0	0	0	0	0	0	0	0	0	0	0	0
4110	0	0	0	0	0	0	0	0	0	0	0	0	2	0	0	0	0	0	0	0	0	0	0	0	0	0	0	0	0	0
4120	0	0	0	0	0	0	0	0	0	0	0	0	2	0	0	0	0	0	0	0	0	0	0	0	0	0	0	0	0	0
4130	0	0	0	0	0	0	0	0	0	0	0	0	3	0	0	0	0	0	0	0	0	0	0	0	0	0	0	0	0	0
4140	0	0	0	0	0	0	0	0	0	0	0	0	3	0	0	0	0	0	0	0	0	0	0	0	0	0	0	0	0	0
4150	0	0	0	0	0	0	0	0	0	0	0	0	1	0	0	0	0	0	0	0	0	0	0	0	0	0	0	0	0	0
4160	0	0	0	0	0	0	0	0	0	0	0	0	1	0	0	0	0	0	0	0	0	0	0	0	0	0	0	0	0	0
4170	0	0	0	0	0	0	0	0	0	0	0	0	1	0	0	0	0	0	0	0	0	0	0	0	0	0	0	0	0	0
4180	0	0	0	0	0	0	0	0	0	0	0	0	1	0	0	0	0	0	0	0	0	0	0	0	0	0	0	0	0	0
4190	0	0	0	0	0	0	0	0	0	0	0	0	1	0	0	0	0	0	0	0	0	0	0	0	0	0	0	0	0	0
4200	0	0	0	0	0	0	0	0	0	0	0	0	1	0	0	0	0	0	0	0	0	0	0	0	0	0	0	0	0	0
4210	0	0	0	0	0	0	0	0	0	0	0	0	1	0	0	0	0	0	0	0	0	0	0	0	0	0	0	0	0	0
4220	0	0	0	0	0	0	0	0	0	0	0	0	1	0	0	0	0	0	0	0	0	0	0	0	0	0	0	0	0	0
4230	0	0	0	0	0	0	0	0	0	0	0	0	1	0	0	0	0	0	0	0	0	0	0	0	0	0	0	0	0	0
4240	0	0	0	0	0	0	0	0	0	0	0	0	1	0	0	0	0	0	0	0	0	0	0	0	0	0	0	0	0	0
4250	0	0	0	0	0	0	0	0	0	0	0	0	1	0	0	0	0	0	0	0	0	0	0	0	0	0	0	0	0	0
4260	0	0	0	0	0	0	0	0	0	0	0	0	1	0	0	0	0	0	0	0	0	0	0	0	0	0	0	0	0	0
4270	0	0	0	0	0	0	0	0	0	0	0	0	1	0	0	0	0	0	0	0	0	0	0	0	0	0	0	0	0	0
4280	0	0	0	0	0	0	0	0	0	0	0	0	1	0	0	0	0	0	0	0	0	0	0	0	0	0	0	0	0	0
4290	0	0	0	0	0	0	0	0	0	0	0	0	1	0	0	0	0	0	0	0	0	0	0	0	0	0	0	0	0	0
4300	0	0	0	0	0	0	0	0	0	0	0	0	1	0	0	0	0	0	0	0	0	0	0	0	0	0	0	0	0	0
4310	0	0	0	0	0	0	0	0	0	0	0	0	1	0	0	0	0	0	0	0	0	0	0	0	0	0	0	0	0	0
4320	0	0	0	0	0	0	0	0	0	0	0	0	1	0	0	0	0	0	0	0	0	0	0	0	0	0	0	0	0	0
4330	0	0	0	0	0	0	0	0	0	0	0	0	1	0	0	0	0	0	0	0	0	0	0	0	0	0	0	0	0	0
4340	0	0	0	0	0	0	0	0	0	0	0	0	1	0	0	0	0	0	0	0	0	0	0	0	0	0	0	0	0	0
4350	0	0	0	0	0	0	0	0	0	0	0	0	1	0	0	0	0	0	0	0	0	0	0	0	0	0	0	0	0	0

## Sheet: Figure 4
PV			Nkx2-1			Er81			PV and Nkx2-1			Npas1			FoxP2			s100 beta
WT	St18 (-/-)		WT	St18 (-/-)		WT	St18 (-/-)		WT	ST18 (-/-)		WT	St18 (-/-)		WT	St18 (-/-)		WT	St18 (-/-)
248	121		246.44	265.14		401	182		144	99.6		282.04	263.33		84.0627	167.58		605.72	531.14
243	93.1		287.2	202.9		376	259		184	89.3		328.47	282.52		116.034	158.95		477.11	707.73
246	143		286.99	219.92		468	296		227	93		306.49	346.99		109.002	146.47		458.59	552.75
257	227		306.67	220.32		444	303		137	70.9		317.25	411.51		157.043	101.25		582.37	464.1
345	148						428						354.77
162	156												307.23
	204
	212
	198

## Sheet: Figure 5
5A: PV			5B: Nkx2-1			5C: Er81			5E: tdT axonal signal STN				5F: Synaptic Density			5F: Synaptic Size
WT	St18 cKO		WT	ST18 cKO		WT	St18 cKO		WT	St18 cKO			WT	St18 cKO		WT	St18 cKO
170.392	95.7		160.89	203.92		309	174		0.0948356	0.20139			28800.6	22246.1		4.18737	2.39355
229.027	119		214.53	179.51		467	203		0.127034	0.144529			20836.6	27799.7		2.9801	3.01059
98.6098	132		220.21	241.9		166	428		0.152746	0.103631			23016.3	32322.3		2.89733	2.98023
126.417	115		243.65	189.03		265	366		0.245056	0.0842422			30245.5	26277.9		3.3021	2.75135
122.674	117		185.23	165.33		340	302		0.25848	0.124551			31368.4	21634.1		3.42645	2.7866
183.903	108		229.69	147.27		248	245		0.0949223	0.119114			28810.4	25803.6		3.43372	2.57667
221.752	129		200.68	172.71		486	182		0.096788	0.139261			22182	16040.6		3.21962	2.58134
285.652	124		223.31	214.51		248	198		0.325884	0.118914			35831.6	22598.1		3.15577	2.3763
205.872	140		210.35	140.92		268	228		0.165874	0.121879			21617.6	24393		2.8143	2.48667
179.987	130		209.41	205.08		301	145			0.103245			32872.9	27599.9		3.12408	2.85945
170	156		286.57	214.25		286	196			0.119508			29501.4	25043		2.86638	2.95604
181	138			158.52		282	219			0.124934			29351.3	26877.5		2.92897	4.14188
136	105					429	229			0.143016			34167.7			3.16515
191	96.8					537	285			0.0958789			31294.1			3.52543
150	145					295	342			0.0729432			23684.7			2.52037
205	129					285	142			0.0588748			23284.5			2.80111
227	111					174	221			0.135102			29169.1			3.01867
173	122					210	391			0.1696			30235.8			3.0973
104						374				0.0575603			30371.7			3.07398
						315				0.07056			22626.9			2.96648
										0.119533			30104.1			2.9747
										0.126275			25740			3.13073
										0.203319			27487.6			2.81217
										0.161789			26514			3.36549
										0.126137			26877.5			3.73476
										0.135715			31656.2			3.16379
										0.10211			23873.5			3.26806
													27134.8

## Sheet: Figure 6
6C: Progenitor Cell Cluster Abundance						6D: Neuron Cluster Abundance
cluster #	WT 1	WT 2	St18 (-/-) 1	St18 (-/-) 2		cluster #	WT 1	WT 2	St18 (-/-) 1	St 18 (-/-) 2
0	17.8637	18.8652	14.8849	15.6344		0	11.3924	11.373	12.1362	10.6985
1	16.329	17.0922	14.1797	14.9547		1	13.1794	9.96691	13.1796	3.00619
2	11.6022	11.6312	10.6533	10.7251		2	3.01564	2.77089	9.93959	19.9381
3	13.5666	12.1986	10.5048	5.58912		3	9.60536	10.2564	9.0335	5.12821
4	9.26949	9.29078	9.53972	8.00604		4	14.7059	13.0273	3.6793	1.76835
5	7.12093	7.23404	9.05716	9.66767		5	4.91437	2.44003	6.86436	11.9805
6	8.83978	6.80851	8.38901	6.64653		6	6.40357	4.83871	7.49588	6.6313
7	2.82382	3.90071	6.4588	8.30816		7	5.54728	4.01158	6.09555	4.50928
8	3.99018	5.46099	5.38233	6.571		8	3.87193	4.59057	4.94234	6.94076
9	3.19214	1.34752	4.19451	6.26888		9	4.69099	6.12076	3.59692	2.91777
10	2.08717	2.34043	2.93244	2.34139		10	4.05808	7.77502	2.69083	2.21043
11	1.65746	1.77305	1.8931	3.17221		11	3.12733	4.17701	3.37727	3.66932
12	1.16636	1.77305	1.48478	1.20846		12	2.12211	4.63193	2.49863	3.44828
13	0.491099	0.283688	0.445434	0.906344		13	1.37751	4.13565	3.34981	2.65252
						14	2.90395	2.19189	2.47117	3.49248
						15	3.16456	0.454921	2.08677	2.87356
						16	2.3455	1.65426	2.00439	2.38727
						17	1.78704	1.81969	1.72982	1.67993
						18	1.00521	2.15054	0.604064	0.486295
						19	0.335071	0.372208	0.906096	2.0336
						20	0.297841	0.620347	0.823723	0.442087
						21	0.14892	0.620347	0.494234	1.10522

## Sheet: Figure 7
7A: MS351 in vitro migration					7B: MGE explant migration MS351			7C: Crossings					7C: Process Length					7C: Max Intersectional Radius					7C: Enclosing Radius
N/D + Veh	N/D + MS351	N/D/S + Veh	N/D/S + MS351		control	MS351 treated		N/D/S MS351	N/D/S Veh.	N/D MS351	N/D Veh.		N/D/S MS351	N/D/S Veh.	N/D MS351	N/D Veh.		N/D/S MS351	N/D/S Veh.	N/D MS351	N/D Veh.		N/D/S MS351	N/D/S Veh.	N/D MS351	N/D Veh.
134.019	2511.58	134.019	655.564		4428.28	4496.06		9.72289	6.25698	5.38583	6.03425		760.476	660.739	291.099	329.821		670	1110	110	110		1650	1780	1260	1450
35.5745	2064.55	35.5745	616.291		4278.19	4667.35		5.59684	3.07063	5.96183	7.30952		976.602	689.885	393.024	317.339		1590	400	90	290		2520	2680	1300	1250
77.9063	1922.34	77.9063	427.658		4274.16	4351.6		4.52525	5.85141	7.02158	8.93		796.456	856.695	333.362	454.512		690	400	720	260		2960	2480	1380	990
25.9608	1989.2	25.9608	206.206		4271.3	4357.29		3.8453	9.95333	5.90517	8.44068		398.119	1125.27	319.932	360.627		1300	1020	145	150		1800	1490	1150	580
456.861	1701.69	456.861	180.6		4265.22	4463.32		5.81481	3.725	7.67708	7.94444		683.142	553.074	336.15	284.329		425	1270	130	180		1880	2790	950	710
238.822	1941.88	238.822	90.2631		4213.65	4363.27		2.46465	4.02721	5.61111	8.925		850.929	719.319	457.503	334.391		670	1110	110	110		1650	1780	1450	1260
100.917	1822.17	100.917	217.027		4212.3	4724.93		4.40559	2.66832	7.97297	4.75556		473.129	994.902	343.402	333.121		1590	400	290	90		2520	2680	1250	1300
306.928	1830.83	306.928	240.536		4205.32	4357.65		4.54861	2.36029	8.35211	6.20968		533.228	1013.24	525.349	460.507		690	400	260	720		2960	2480	990	1380
395.957	1567.73	395.957	429.149		4202.41	4381.31		1.9172	4.43017	6.33333	7.93939		1204.1	757.41	388.236	423.683		1100	1020	145	150		1800	1490	1150	580
298.072	1641.9	298.072	633.567		4196.11	4361.08		4.45536	4.25	7.30508	9.15493		766.238	1090.67	443.278	622.407		425	1270	130	180		1880	2790	950	710
50.31	1799.03	50.31	357.384		4190.36	4404.44
301.121	1706.07	301.121	545.327		4188.78	4778.92
222.264	1814.15	222.264	116.985		4185.82	4153.39
320.183	1918.85	320.183	398.524		4181.25	4337.71
44.505	1664.73	44.505	138.937		4179.57	4574.76
62.4019	1675.35	62.4019	61.92		4165.35	4781.98
30.595	2430.03	30.595	21.2752		4162.05	4370.66
72.0122	2021.5	72.0122	86.4974		4101.16	4607.72
194.783	2574.55	194.783	454.812		4092.12	4420.34
355.814	2076.98	355.814	297.764		4009.89	4766.01
362.429	1896.03	362.429	121.452		4000.18	4309.44
397.924	2020.51	397.924	268.32		3974.66	4537.98
306.598	1858.39	306.598	48.9521		3970.21	4734.28
266.131	2583.09	266.131	27.7874		3964.73	4261.99
80.8311	2446.06	80.8311	27.7874		3855.3	4322.95
383.311	1728.12	383.311	67.2782		3855.28	4689.88
383.369	1471.82	383.369	72.24		3827.17	4191.65
168.967	2589.52	168.967	258		3824.98	4718.56
109.049	1521.65	109.049	222.3		3812.21	4545.58
21.285	1589.89	21.285	138.937		3809.67	4268.96
60.1097	1298.15	60.1097	183.234		3808.78	4324.98
145.138	957.385	145.138	107.744		3805.54	4546.08
213.386	1083.71	213.386	109.46		3803.95	4356.57
48.491	1251.13	48.491	190.291		3802.38	4425.68
19.0575	1055.48	19.0575	25.8		3800.87	4699.94
68.6312	820.769	68.6312	85.8795		3799.79	4405.98
117	851.4	117	175.136		3799.3	4211.22
42.964	841.135	42.964	67.08		3799.04	4636.02
59.3575	942.788	59.3575	316.153		3795.9	4272.15
43.6556	820.769	43.6556	266.977		3771.56	4597.58
133.669	654.293	133.669	348.176		3770.21	4552.84
167.989	696.514	167.989	404.591		3747.55	4103.24
197.787	535.628	197.787	322.943		3745.37	4075.84
437.977	466.01	437.977	482.426		3742.82	4726.76
469.312	385.216	469.312	470.042		3733.47	4248.1
527.56	1090.35	527.56	409.302		3726.86	4678.1
50.7914	1240.38	50.7914	522.487		3725.67	4128.65
115.453	1422.98	115.453	456.449		3722.83	4320.19
172.487	472.584	172.487	413.122		3720.94	4706.17
167.732	568.35	167.732	549.219		3713.95	4194.09
72.5302	621.228	72.5302	828.979		3711.81	4419.53
47.4371	481.189	47.4371	895.836		3704.5	4427.82
153.208	100.62	153.208	907.412		3694.16	4442.87
147.682	92.88	147.682	1059.8		3692.82	4364.78
90.8626	162.724	90.8626	907.412		3690.05	4519.83
96.7694	1008.25	96.7694	662.573		3687.4	4382.11
180.62	866.673	180.62	1206.44		3685.71	4508.08
92.658	879.955	92.658	1741.77		3684.67	4542.3
78.0023	81.2239	78.0023	1685.05		3679.29	4568.18
230.906	112.713	230.906	1773.49		3675.89	4502.84
300.449	139.656	300.449	1218.95		3674.17	4415.08
432.908	161.662	432.908	300.537		3672.3	4644.88
796.602	153.012	796.602	188.34		3671.75	4330.97
667.631	194.321	667.631	238.622		3671.14	4535.06
781.783	127.71	781.783	90.1986		3670.41	4512.4
639.619	230.298	639.619	53.872		3668.64	4373.49
22.5658	380.256	22.5658	83.1325		3667.96	4733.62
27.907	220.726	27.907	24.3397		3667.02	4121.47
17.8398	419.056	17.8398	40.1768		3665.22	4564.97
30.0393	401.53	30.0393	30.1153		3664.51	4467.99
158.741	412.609	158.741	104.131		3663.97	4450.4
55.3424	266.476	55.3424	554.91		3661.93	4451.87
111.628	295.555	111.628	218.449		3661.9	4243.6
17.8398	300.549	17.8398	329.411		3660.67	4649.03
147.48	381.902	147.48	512.775		3659	4168.31
68.4673	381.318	68.4673	698.224		3657.25	4220.39
39.8441	547.701	39.8441	344.848		3656.41	4679.84
15.48	576.308	15.48	476.262		3656.13	4521.48
17.3072	591.142	17.3072	749.807		3655.46	4327.67
45.1316	613.526	45.1316	530.416		3655.12	4638.19
80.5295	550.864	80.5295	86.2107		3655.07	4422.41
125.998	50.31	125.998	161.071		3654.78	4418.95
121.459	17.415	121.459	191.203		3654.33	4176.73
150.582	31.2009	150.582	164.475		3653.2	4549.14
16.419	67.725	16.419	151.376		3651.75	4414.99
33.0653	72.865	33.0653	53.6592		3651.72	4565.48
170.456	75.5642	170.456	194.282		3651.44	4393.53
255.537	83.205	255.537	232.86		3651.4	4118.53
153.342	71.6995	153.342	192.967		3650.56	4379.7
131.466	85.14	131.466	109.614		3650.43	4578.86
151.128	89.1991	151.128	109.46		3648.93	4385.31
172.421	59.1996	172.421	61.9502		3647.75	4362.88
415.462	207.488	415.462	21.634		3647.5	4420.56
521.431	168.922	521.431	25.2293		3647.4	4340.54
30.96	182.937	30.96	25.155		3646.04	4350.95
27.09	216.755	27.09	95.2877		3643.93	4666.14
89.01	369.631	89.01	237.785		3641.7	4531.73
197.408	52.5665	197.408	267.289		3641.39	4509.44
217.272	58.05	217.272	356.891		3639	4521.22
151.376	98.8556	151.376	363.059		3637.53	4245.07
30.96	56.115	30.96	385.997		3636.28	4562.92
27.09	78.2659	27.09	431.96		3634.71	4334.54
232.232	47.1203	232.232	224.935		3634.33	4611.12
364.787	22.6486	364.787	330.568		3632.41	4368.99
441.333	61.9502	441.333	313.028		3631.87	4608.24
3.87	94.8347	3.87	316.614		3628.11	4236.59
11.61	87.075	11.61	149.947		3623.33	4359.23
38.7	67.0583	38.7	33.7933		3622.72	4649.06
80.808	97.2326	80.808	282.072		3618.59	4417.38
133.669	161.477	133.669	41.3656		3616.69	4165.88
269.236	187.575	269.236	65.79		3615.4	4225.66
121.52	220.293	121.52	42.57		3614.89	4644.45
162.724	188.888	162.724	42.57		3613.81	4133.11
224.993	113.392	224.993	21.285		3612.65	4449.53
13.9535	124.639	13.9535	29.0894		3612.58	4518.6
258.683	120.297	258.683	185.377		3612.46	3981
197.522	176.552	197.522	52.245		3606.54	4311.65
98.666	52.245	98.666	34.8837		3606.43	4695.34
83.5418	129.124	83.5418	61.9502		3601.23	4489.73
50.31	319.228	50.31	505.198		3588.25	4003.97
30.96	309.896	30.96	450.921		3587.43	4301.72
44.1248	387.121	44.1248	163.791		3579.43	4647.31
232.264	499.369	232.264	118.178		3574.84	4325.66
11.61	254.546	11.61	77.4967		3571.01	4630.79
19.35	276.874	19.35	265.892		3570.92	4173.88
145.267	574.252	145.267	103.933		3569.96	4447.36
297.361	632.055	297.361	26.8819		3568.13	4513.35
162.77	753.925	162.77	42.4379		3566.57	4449.39
136.77	783.197	136.77	1460.02		3565.66	4308.58
24.7801	839.572	24.7801	1440.16		3565.48	4292.76
36.5095	903.454	36.5095	1695.03		3565.08	4695.99
252.026	915.956	252.026	1019.94		3560.96	4144.65
275.015	927.097	275.015	1560.24		3560.63	4357.35
15.48	843.849	15.48	129.566		3560	4642.36
27.09	117.143	27.09	83.2025		3559.17	4228.14
58.5637	77.8342	58.5637	121.698		3558.34	4527.94
119.97	60.4513	119.97	115.957		3555.81	4666.05
30.96	113.573	30.96	237.318		3555.78	4202.53
62.5218	90.3461	62.5218	247.169		3552.98	4143.11
71.1491	88.0159	71.1491	260.324		3551.62	4342.3
71.9862	55.41	71.9862	276.975		3551.37	4404.75
22.5658	53.5195	22.5658	147.083		3551.03	4374.9
29.473	81.6377	29.473	197.163		3550.5	4499.48
52.0655	69.66	52.0655	320.014		3549.42	4496.97
275.423	140.351	275.423	420.825		3549.16	4528.08
244.056	182.383	244.056	445.87		3548.37	4516.68
38.893	227.22	38.893	489.153		3546.74	4537.47
879.18	272.12		453.904		3546.07	4058.12
408.684	277.138		460.441		3544.5	4351.27
50.31	252.486		553.312		3540.22	4227.91
104.131	400.466		996.632		3539.87	4317.32
115.063	416.137		1062.96		3537.93	4595.89
66.1306	109.904		941.166		3536.7	4239.41
12.238	144.763		763.017		3536.43	4538.45
468.078	132.897		720.412		3535.94	4318.78
432.142	145.447		578.07		3535.88	4390.61
110.142	136.935		191.703		3534.34	4175.88
222.079	130.952		257.639		3533.76	4386.6
276.59	83.7433		285.029		3532.75	4140.12
278.64	150.533		758.538		3530.35	4342.7
516.67	179.497		858.846		3529.72	4473.68
357.237	175.318		23.7864		3529.67	4216.02
57.1399	129.876		23.22		3529.46	4753.06
76.6221	201.249		68.5523		3528.93	3967.61
61.1901	175.158		89.4483		3528.14	4376.8
114.933	208.621		131.352		3526.45	4399.89
33.291	314.71		128.172		3525.74	4091.22
118.146	356.418		243.301		3525.3	4494.45
124.804	243.664		271.44		3524.85	4444.02
112.23	45.173		310.512		3524.14	4266.09
279.418	67.1699		286.984		3523.76	4336.41
323.325	65.9037		310.137		3522.56	4359.09
353.02	78.0983		323.89		3522.46	4483.34
317.364	99.8917		333.31		3521.61	4385.91
196.61	128.877		447.264		3521.22	4680.35
232.232	209.767		378.381		3517.76	4401.86
207	197.711		521.371		3517.29	4507.84
173.849	233.631		620.918		3515.38	4253.9
127.651	316.069		687.075		3514.88	4367.03
30.96	328.791		731.128		3514.75	4498.08
61.92	406.484		784.931		3514.48	4507.21
166.41	332.465		804.306		3514.3	4468.84
309.237	344.044		822.409		3514.17	4535.87
325.862	287.248		823.845		3513.73	4403.98
377.36	200.466		1025.22		3513.58	4413.24
415.552	268.135		1219.36		3513.22	4433.57
493.74	239.166		941.555		3510.71	4462.33
569.666	178.87		911.35		3509.03	4375.83
560.416	176.542		952.16		3508.91	4364.8
769.196	132.403		69.7078		3505.92	4213.31
769.965	80.8543		42.5504		3505.84	4254.23
1003.52	65.8184		25.8		3502.24	4599.49
989.578	98.685		85.14		3502.2	4309.69
1701.52	58.4998		123.947		3501.25	4202.63
1325.62	70.3553		83.2825		3501.03	4565.4
1201.85	93.0411		141.147		3499.89	4369.35
1144.02	58.05		172.165		3499.02	4235.58
1240.16	61.708		187.827		3496.03	4108.82
330.925	105.435		222.689		3491.45	4499.54
347.697	133.753		287.227		3490.72	4422.68
423.973	147.073		25.8		3487.72	4484.6
413.42	127.71		206.464		3487.26	4327.06
536.145	139.32		220.042		3486.34	4501.82
516.467	164.657		273.918		3485.84	4389.76
554.1	143.308		286.485		3483.66	4589.77
560.99	100.62		297.417		3482.49	4530.38
89.0941	52.245		23.22		3480.7	4221.46
119.97	36.3554		7.74		3480.45	4485.58
104.49	98.3049		59.3961		3478.59	4288.58
178.188	108.636		47.0806		3478.17	4180.46
201.24	81.27		96.0162		3472.75	4552.23
430.684	129.775		73.88		3472.19	4371.67
550.03	127.769		92.377		3469.72	4429.89
660.331	170.456		111.419		3468.78	4354.8
774.619	133.865		36.4867		3468.73	4188.7
719.83	201.324		25.8		3467.78	4692.7
609.362	187.705		67.5251		3461.94	4203.53
81.3621	241.875		141.9		3461.4	4186.26
112.497	114.181		290.11		3461.37	4208.1
264.522	92.88		334.446		3456.83	4437.32
286.406	139.32		204.651		3454.06	4581.57
370.106	46.5206		166.025		3452.85	4175.15
318.847	65.0459		389.452		3451.66	4236.51
419.766	112.297		513.478		3451.61	4059.64
396.255	89.0941		530.452		3450.9	4256.92
549.703	68.4673		616.485		3450.53	4437.35
592.325	88.6306		1044.17		3450.12	4556.83
625.565	135.464		1052.53		3447.61	4387.27
662.268	187.495		968.738		3447.41	4632.47
739.656	212.083		1171.45		3447.28	4054.38
813.934	194.465		1515.06		3446.73	4198.23
881.222	200.233		1210.3		3446.34	4409.85
744.54	218.937		1259.21		3446.13	4270.36
830.329	216.461		1287.51		3446.04	4400.18
807.115	270.547		1369.99		3445.28	4340.9
856.88	260.486		1556.36		3444.82	4144.35
604.674	258.632		1428.88		3444.24	4159.23
129.341	255.215		1189.82		3442.64	4601.13
153.244	257.362		1219.88		3441.82	4134.06
180.692	280.522		1290.51		3441.61	4554.77
252.293	236.711		698.323		3441.19	4171.15
280.462	277.758		698.799		3440.03	4558.73
153.342	278.163		767.722		3439.41	4398.08
258.161	336.69		719.862		3438.3	4356.57
252.382	438.148		531.705		3436.73	4690.23
711.933	368.692		547.331		3436.24	4484.98
689.034	331.699		637.448		3434.54	4209.47
552.774	463.149		588.659		3433.94	4227.64
558.273	509.273		705.336		3431.36	4315.57
576.682	459.834		941.838		3430.99	4330.77
501.326	408.193		1008.99		3430.59	4348.15
556.258	448.194		1783.68		3429.97	4544.24
592.818	475.404		56.8186		3428.65	4234.2
671.119	553.061		116.814		3427.16	4560.6
837.468	606.174		198.928		3423.55	4548.38
1119.8	599.404		182.671		3422.65	4262.58
1056.98	585.407		209.87		3419.93	4731.4
2106.12	840		205.916		3417.35	3987.87
694.285	925.272		119.267		3415.77	4528.65
604.327	940.537		778.6		3415.09	4029.4
313.446	759.115		626.281		3411.8	4213.02
309.6	756.199		1006.5		3397.49	4366.75
740.951	698.146		382.406		3392.74	4503.43
280.568	695.336		309.6		3392.25	4209.69
223.289	717.047		399.979		3390.65	4487.8
209.445	625.975		158.859		3386.37	4057.77
270.263	565.874		391.042		3381.36	4052.45
372.506	570.297		216.755		3379.7	4292.53
205.147	592.644		221.64		3370.7	4307.35
270.9	434.243		142.403		3369.6	4512.21
325.172	377.345		123.658		3369.52	4240.27
347.568	432.03		75.1418		3368.06	4560.85
323.649	367.696		44.1248		3361.2	4423.49
442.096	394.911		160.547		3360.94	4557.57
2274.8	400.62		308.485		3359.95	4278.62
2114.45	313.762		253.064		3356.77	4443.97
2105.38	287.32		301.413		3355.97	4340.05
1880.75	230.663		144.595		3350.38	4139.08
1341.06	246.232		219.91		3348.75	4708.67
1102.9	220.836		702.008		3345.34	4065.8
790.07	168.8		740.182		3344.86	4446.25
582.715	212.057		798.768		3341.95	4371.48
394.225	156.819				3339.69	4425.49
290.843	137.426				3339.44	4129.21
374.731	95.1304				3338.74	4392.67
518.574	44.505				3335.13	4566.78
274.258	96.7694				3333.83	4137.51
369.976	139.333				3333.19	4218.99
355.853	141.255				3331.14	4275.97
397.152	187.695				3328.97	4385.96
377.104	184.323				3327.2	4549.51
324.055	108.377				3321.97	4451.85
103.2	118.051				3319.27	4102.72
46.44	860.673				3318.05	4275.1
46.44	753.242				3315.53	4276.72
109.46	883.482				3310.24	4689.32
110.308	840.646				3308.25	4357.45
164.636	907.121				3299.56	4391.59
168.709	995.038				3292.58	4186.49
166.565	932.798				3289.69	3930.28
145.947	243.041				3289.01	4372.95
140.367	245.104				3286.89	4403.48
113.637	239.221				3281.24	4273.7
204.326	317.257				3279.45	4298.73
371.556	202.02				3267.83	4114.57
857.632	168.534				3267.66	4519.25
1449.25	167.822				3264.04	4395.99
1915.89	230.712				3263.36	4477.43
401.42	228.69				3262.07	4380.71
442.739	265.038				3257.08	4136.64
494.849	209.445				3254.94	4478.77
577.229	178.283				3242.99	4079.82
441.625	128.95				3236.53	4669.21
347.908	76.2302				3232.72	4518.39
1377.18	361.726				3232.62	4418.52
703.654	650.448				3232.12	4512.2
572.179	708.117				3226.72	4246.43
664.359	832.808				3224.41	3974.89
752.883	779.063				3222.95	4097.24
138.937	1157.62				3221.41	4163.48
191.547	918.155				3220.31	4010.15
190.92	1105.47				3220.24	4396.7
273.918	1130.36				3219.78	4516.74
364.173	695.982				3218.86	4328.95
1078.28	546.274				3217.59	3972.3
1166.72	249.082				3217.39	4447.07
1056.29	144.906				3217.26	4518.53
902.425	114.231				3216.14	3970.22
1025.28	230.558				3214.53	4024.34
1202.68	189.373				3213.28	4814.41
1205.21	157.7				3212.73	4200.49
1481.38	42.7456				3211.3	4106.76
1516.56	72.2976				3207.06	4621.11
1407.25	152.877				3206.58	3995.29
980.047	1312.46				3206.05	3994.57
911.803	1022.77				3198.66	4379.92
389.024	1016.52				3197.35	4275.72
367.376	835.418				3196.45	4338.9
453.992	660.059				3188	4475.09
390.425	566.925				3187.17	4383.22
591.13	750.94				3186.16	4324.3
633	437.584				3182.57	4506.41
646.649	535.978				3181.83	4692.17
452.317	393.334				3157.58	4235.25
1119.2	171.769				3157.28	4352.25
807.75	74.3403				3155.31	4551.84
670.026	69.66				3153.94	4489.65
574.408	100.62				3153.39	4165.8
465.66	85.14				3153.04	3927.08
470.693	104.49				3152.18	4134.38
461.092	113.886				3150.75	4361.53
464.658	74.7421				3150.07	4489.4
273.918	158.859				3150.05	4032.62
380.618	170.456				3149	4294.7
406.561	124.383				3146.53	4196.27
373.842	144.492				3146.05	4049.1
487.586	171.769				3145.09	4375.17
	995.764				3144.85	4373.78
	984.419				3143.78	4238.23
	495.602				3141.03	4066.49
	166.41				3140.6	4216.63
	174.322				3139.2	4492.94
	91.9888				3138.18	3954.18
	151.771				3132.6	4551.82
	60.4513				3131.87	3970.74
	41.8605				3130.97	4368.35
	90.2631				3125.1	4062.16
	112.497				3123.9	4649.32
	173.288				3123.69	4232.22
	148.681				3123.39	4429.22
	110.006				3112.16	4306.3
	39.4664				3106.87	4363.23
	42.57				3105.02	4275.24
	92.88				3103.74	4117.89
	100.62				3102.46	4362.55
	122.93				3101.54	4399.87
	193.229				3101.37	3957.62
	225.658				3101.3	4382.36
	233.39				3099.62	4788.34
	306.977				3099.03	4038.72
	510.253				3092.94	3984.6
	716.201				3090.48	4530.24
	513.37				3090.23	3934.07
	632.529				3088.01	4206.96
	456.627				3085.28	3910.39
	573.622				3080.45	4356
	938.178				3080.28	4166.17
	1230.17				3079.48	4236.57
	399.979				3070.26	4253.43
	492.571				3061.52	4202.96
	946.664				3057.01	4351.06
	1694.87				3055.65	4320.47
	1150.15				3053.98	4370.36
	2040.56				3051.56	4256.5
	2073.28				3051.3	4194.63
	745.495				3048.89	3907.95
	2344.08				3048.16	4495.19
	2290.65				3043.69	4053.51
	1668.15				3040.15	4529.32
	3068.52				3033.11	4268.27
	1562.35				3031.94	4343.68
	405.807				3031.31	3921.28
	456.084				3030.74	4276.38
	164.332				3029.9	4019.33
	179.676				3029.78	4379.77
	21.892				3029.53	4005.36
	139.416				3028.33	4482.99
	149.729				3026.71	4370.08
	64.5				3026.6	4266.83
	126.446				3026.25	4116.56
	448.95				3025.7	4188.15
	433.939				3022.48	4148.26
	380.583				3019.87	4375.04
	220.435				3019.19	4071.66
	1112.05				3015.17	4185.21
	721.962				3013.87	4347.09
	721.962				3012.12	4362.65
	512.713				3006.16	4347.6
	486.93				3004.11	4215.92
	475.54				3002.09	4204.97
	411.936				3000.47	4145.45
	237.654				2999.71	4205.56
	209.378				2998.97	4028.89
	220.405				2998.78	4020.01
	133.812				2997.71	4498.28
	141.97				2989.33	4217.86
	128.948				2988.99	4129.07
	102.163				2988.61	3992.05
	118.932				2988.24	4475.6
	124.537				2987.68	4689.3
	121.287				2983.94	4276.77
	71.8705				2980.37	4228.09
	100.355				2979.97	3987.81
	150.284				2978.48	4743.4
	178.543				2977.13	3985.05
	197.332				2976.5	4510.61
	180.176				2975.28	4319.78
	192.69				2975.14	3974.25
	241.502				2973.37	4373.07
	95.9815				2967.88	4123.7
	139.081				2966.12	4062.76
	271.832				2965.13	4183.55
	281.799				2962.4	4117.12
	294.99				2961.93	4512.7
	292.588				2960.42	4003.44
	332.209				2958.91	4110.78
	284.152				2958.21	3012.18
	167.402				2957.45	3640.97
	234.269				2955.98	4503.72
	261.498				2955.33	4380.82
	285.075				2955.07	4473.2
	317.508				2954.9	4257.73
	305.019				2954.8	4667.55
	335.291				2951.67	4426.81
	418.445				2951.44	4398.32
	399.634				2949.57	4353.69
	409.692				2946.63	3946.8
	399.734				2944.88	4230.59
	392.236				2944.78	4189.52
	392.168				2944.28	4013.49
	329.16				2942.88	4750.74
	305.978				2941.13	4315.66
	294.278				2939.85	4113.9
	334.098				2939.62	4329.41
	356.647				2932.5	4038.54
	375.033				2931.91	4397.11
	412.025				2930.91	3983.54
	394.344				2925.24	3994.25
	434.95				2923.18	4176.78
	498.147				2921.92	4138.84
	499.408				2921.92	3821.28
	291.951				2918.21	4327.97
	287.169				2917.04	4064.53
	313.977				2915.18	3938.61
	215.132				2911.5	4640.29
	118.792				2908.24	4082.74
	214.202				2908.2	4466.59
	131.377				2907.1	4461.78
	236.813				2903.56	3938.57
	238.046				2903.26	4341.63
	305.76				2901.24	3965.86
	149.662				2901.05	4581.14
	118.932				2901	4066.05
	34.6143				2898.48	3941.95
	71.3593				2898.35	4662.39
	38.7				2898.19	4168.68
	108.85				2895.28	3843.52
	122.026				2893.25	4225.43
	111.21				2891.96	4093.24
	167.7				2890.17	4102.31
	244.338				2889.9	4300.69
	49.2908				2889.06	4021.97
	250.273				2888.76	4021.2
	305.03				2888.76	4169.44
	324.762				2888.32	4258.88
	391.021				2887.72	4208.25
	410.512				2887.71	4053.22
	457.97				2887.46	4473.88
	461.647				2885.96	4704.85
	520.38				2885.14	4221.15
	592.041				2884.47	4105.11
	587.453				2884.36	4306.68
	620.751				2883.47	4335.52
	620.628				2879.4	4112.29
	615.891				2879.21	4483.22
	679.006				2878.43	4211.5
	703.361				2876.37	4242.74
	756.974				2876.01	4173.87
	574.454				2875.51	4071.26
	596.694				2875.11	4042.03
	592.581				2874.97	4136.79
	655.807				2874.62	4638.75
	745.656				2873.12	3927.65
	778.639				2872.67	4314.94
	760.396				2869.75	4223.17
	765.252				2869.33	4283.08
	725.049				2869.15	4058.32
	790.428				2868.82	3924.73
	743.152				2868.4	4427.32
	452.825				2868.36	4636.07
	454.812				2868.17	4350.69
	494.768				2867.18	4259.7
	515.923				2866	4194.74
	469.567				2865.4	4309.02
	503.444				2864.4	3977.34
	556.234				2861.45	3825.88
	552.126				2857.34	4084.18
	588.331				2856.87	3965.18
	590.91				2855.58	4157.86
	599.232				2853.99	4390.65
	566.737				2853.83	4408.65
	516.838				2853.53	4271.54
	690.515				2853.27	4083.1
	492.321				2853.09	4164.07
	490.315				2852.96	4311.87
	468.034				2852.81	4377.21
	411.831				2852.72	4089.36
	376.441				2852.63	3958.71
	391.965				2852.06	4455.25
	421.299				2850.89	4385.07
	637.197				2850.61	4052.07
	582.195				2850.52	4249.23
	648.325				2849.08	4362.59
	637.197				2848.91	4156.32
	682.77				2848.31	3926.5
	693.559				2848.05	4391.91
	718.01				2845.03	3811.34
	728.735				2844.71	4137.26
	834.585				2844.54	4202.91
	853.703				2843.97	4359.45
	912.912				2843.86	4103.68
	1041.86				2843.3	4190.72
	1121.21				2843.19	4016.94
	1020.44				2843	4026.61
	899.991				2841.66	4223.77
	942.816				2840.44	4114.43
	932.462				2839.57	3801.09
	389.998				2838.86	4092.33
	1104.54				2834.43	4269.35
	376.371				2833.21	4188.88
	395.043				2830.6	4203.13
	334.028				2828.53	4271.1
	410.423				2828.39	4133.05
	231.942				2828.11	3888.34
	213.455				2827.55	4074.03
	196.91				2827.29	4127.18
	129.541				2826.55	4373.16
	170.982				2826.38	4038.47
	268.332				2824.6	4182.04
	394.74				2824.36	4067.65
	278.64				2820.97	3565.15
	410.877				2818.37	4186.38
	1046.45				2818.26	4069.97
	540.201				2817.04	4110.94
	336.678				2815.93	4297.36
	203.1				2815.37	4259.82
	168.887				2815.01	3884.76
	327.975				2813.74	3911.82
	279.237				2812.77	4394.95
	216.367				2811.09	4187.28
	348.692				2809.32	4250.14
	303.531				2808.69	4270.95
	466.602				2808.47	4101.06
	349.826				2806.99	3958.59
	976.635				2806.13	4231.91
	1111.03				2805.69	4398.36
	1063.34				2805.12	4008.92
	819.287				2804.59	4316.07
	388.588				2803.67	3806.53
	72.6535				2799.77	4244.99
	82.3178				2798.52	4159.17
	25.5407				2798.35	4425.77
	36.94				2797.91	4337.34
	19.6487				2795.9	4251.38
	72.24				2794.28	4217.82
	78.085				2794.27	3929.79
	90.3368				2793.05	3873.2
	69.7078				2792.79	4442.6
	151.76				2792.37	4208.52
	129.643				2791.59	4054.08
	148.837				2791.22	4312.86
	184.97				2790.3	4363.69
	220.405				2790.03	4042.71
	255.511				2789.6	4355.16
	289.937				2789.54	4244.28
	236.813				2788.69	4044.29
	313.913				2787.83	4239.11
	354.588				2787.28	3897.74
	326.276				2786.75	4174.39
	416.54				2785.53	4289.34
	391.429				2785.45	4115.55
	369.22				2785.3	4387.73
	430.93				2785.13	3928.63
	368.651				2784.3	4343.37
	339.905				2783.85	4069.54
	359.963				2783.52	4054.47
	352.998				2783.04	4203.73
	322.758				2782.16	3879.62
	525.776				2781.67	4079.18
	564.596				2780.4	4386.33
	626.09				2780.03	4257.58
	607.063				2779.98	4189.34
	610.894				2779.48	4371.67
	649.504				2779.33	4194.72
	794.895				2779.28	4437.29
	322.263				2778	4061.18
	273.456				2777.44	3970.11
	258.631				2775.23	4293.23
	346.96				2775.09	4323.99
	351.733				2774.69	4113.04
	347.602				2774.66	4529.05
	336.826				2774.37	4070.6
	406.241				2773.88	4472.27
	381.979				2773.51	3752.83
	389.614				2773.4	4335.45
	289.006				2771.48	4114.96
	282.295				2770.56	4329.35
	280.971				2769.36	4302.55
	271.575				2768.91	4343.87
	235.855				2766.23	4048.42
	256.188				2765.93	4396.35
	319.264				2765.61	4114.99
	245.588				2763.61	4086.3
	276.108				2763.19	4066.95
	183.198				2762.69	4275.49
	237.36				2761.58	4298.35
	436.661				2760.95	3895.68
	480.441				2758.89	4407.29
	357.728				2757.56	4536.74
	375.831				2756.98	4128.12
	491.217				2755.37	4330.72
	355.488				2755.3	4333.23
	394.664				2754.89	4085.65
	380.137				2754.34	4157.34
	364.612				2754.22	4219.67
	576.086				2752.56	4338.17
	519.728				2752.35	4134.73
	555.3				2751.76	4562.39
	740.572				2751.62	4139.86
	757.273				2751.08	4259.74
	794.338				2750.73	4292.71
	849.012				2750.35	4259.94
	793.273				2749.59	4092.21
	814.43				2749.56	4025.79
	879.931				2748.95	4401.22
	996.511				2748	4215.97
	1179.27				2745.19	3942.7
	1159.32				2744.93	4416.73
	1182.85				2744.91	3832.56
	1250.9				2744.73	4425.18
	238.172				2744.5	4440.43
	345.884				2744.49	4138.59
	435.172				2744.49	4264.45
	408.301				2744.08	4361.3
	416.628				2743.73	4237.5
	466.467				2743.23	4099.29
	525.82				2743.11	4152.31
	541.739				2743.09	4432.87
	513.031				2743.07	3894.05
	472.654				2742.9	4375.1
	611.955				2741.04	4487.77
	700.607				2736.83	3920.02
	688.377				2736.82	4066.56
	776.529				2736.26	4317.19
	691.445				2735.84	4230.73
	752.392				2734.58	4110.89
	756.908				2733.93	4060.04
	811.29				2733.66	4453.82
	862.855				2733.07	3990.9
	961.063				2733.02	4115.29
	856.412				2732.77	4099.21
	954.879				2731.63	4063.14
	996.996				2727.28	4089.7
	1153.25				2726.45	4444.83
	294.165				2725.81	4067.11
	462.454				2725.78	4133.22
	307.962				2725.57	4027.9
	277.215				2724.76	4038.4
	422.088				2724.42	4356.54
	422.088				2724.36	4023.05
	409.302				2724.36	4359.94
	308.62				2724.12	4295.08
	432.341				2723.99	3931.86
	334.903				2723.09	4055.98
	507.323				2722.63	4432.42
	119.518				2722.44	4018.38
	188.34				2722.44	4423.5
	144.48				2721.87	4033.15
	255.537				2721.29	4009.03
	83.7209				2720.77	4412.53
	187.206				2720.63	3973.37
	122.38				2719.22	4018.07
	180.028				2718.74	4101.64
	270.789				2717.99	4263.35
	1898.97				2717.73	4167.57
	1869.32				2717.28	4027.62
	346.143				2717.22	4262.86
	329.291				2716.71	4215.57
	346.143				2715.66	4311.45
	795.452				2715.57	3892.06
	734.281				2715.45	4240.1
	260.069				2715.44	4407.11
	213.517				2714.95	3750.46
	243.041				2714.89	4061.55
	188.957				2714.35	4372.79
	100.917				2713.77	4269.79
	100.62				2713.23	4259.27
	333.629				2712.36	4181.71
	142.719				2711.6	4343.88
	333.449				2711.52	4420.48
	540.693				2711.4	4389.14
	479.755				2711.33	4180.2
	590.73				2711	4058.58
	761.397				2710.85	4077.98
	852.525				2710.41	4071.83
	952.051				2708.87	4146.41
	1398.63				2708.47	3983.15
	2083.89				2707.81	4457.7
	3331.98				2707.73	3741.9
	2904.27				2707.62	4398.81
	1129.01				2706.73	4462.47
	1200.32				2705.2	4234.63
	1501.5				2704.54	4392.12
	1683.16				2704.24	3902.74
	2372.26				2702.3	4084.14
	3167.33				2702	4162.05
	3416.56				2701.5	3942.04
	4489.39				2700.87	4007.5
	4698.82				2699.52	4206.51
	4512.57				2699.32	4068.54
	4335.04				2698.7	4252.26
	4442.22				2698.55	4116.37
	327.812				2697.91	4044.45
	80.6018				2697.53	4139.09
	115.957				2696.28	4003.25
	138.937				2695.83	4387.46
	132.663				2695.77	4130.24
	146.765				2695.65	4362.54
	227.04				2695.15	4109.18
	225.274				2693.53	3926.64
	391.786				2692.36	4388.61
	501.397				2690.91	4120.23
	238.758				2690.68	4196.48
	260.772				2690.18	3890.12
	946.885				2689.86	4024.13
	676.098				2689.35	4067.09
	737.573				2688.84	4070.98
	726.993				2688.78	4303.1
	459.501				2688.7	4161.7
	453.669				2687.82	4324.86
	462.015				2685.14	4120.33
	279.832				2682.06	4050.84
	400.025				2681.36	4086.47
	528.365				2680.34	4370.91
	354.09				2680.3	4073.8
	395.035				2679.31	4417.05
	278.305				2678.88	4261.06
	461.784				2678.48	3748.67
	98.5817				2678.25	4114.89
	96.3968				2678.21	4028.46
	455.397				2677.8	4473.34
	617.305				2677.08	4142.66
	725.416				2676.59	4242.15
	622.652				2676.38	4071.81
	785.948				2675.76	4129.24
	270.347				2675.59	4105.38
	432.117				2674.93	3984.14
	299.991				2674.1	4249.6
	187.046				2674.05	4039.82
	72.24				2673.39	4245.94
	67.2782				2673.14	4314.91
	158.287				2673.07	4368.18
	255.303				2672.29	4285.22
	309.256				2669.77	3752.8
	180.009				2669.17	4067.65
	391.786				2668.91	4331.07
	315.436				2668.82	4190.11
	170.28				2668.8	4067.01
	113.52				2668.65	3906.8
	170.358				2668.53	4278.1
	120.461				2667.86	4107.34
	46.44				2666.3	4319.53
	160.707				2665.83	4289.44
	46.44				2665.69	4253.8
	148.927				2665.19	3960.96
	256.81				2664.99	4047.88
	385.311				2663.72	4341.96
	498.842				2661.65	4106.44
	507.677				2661.49	4013.22
	199.112				2660.11	4056.38
	462.13				2657.2	4064.82
	495.602				2657.04	4361.97
	576.744				2656.92	4325.39
	77.4				2656.25	4013.52
	0				2656.01	4306.13
	93.0232				2655.87	4238.99
	113.52				2654.1	4230.91
	196.148				2653.08	4370.23
	278.64				2652.21	4170.67
	294.165				2652.04	4059.34
	347.103				2651.88	4396.69
	814.725				2650.79	3999.55
	761.865				2648.86	3885.12
	732.884				2648.69	4109.51
	805.373				2647.68	4163.06
	927.322				2647.2	4147.25
	920.116				2647.01	4097.53
	779.98				2646.6	4180.76
	723.468				2645.55	4472.74
	2241.92				2645.05	3812.6
	2812.9				2643.89	4510.36
	2851.46				2641.68	3872.3
	3217.79				2641.48	4038.87
	786.557				2637.28	4175.09
	904.193				2636.93	4241.77
	1110.12				2636.5	4133.74
	810.005				2635.47	3691.59
	450.578				2633.79	4350.73
	215.055				2633.45	3691.53
	157.274				2632.9	4176.52
	318.167				2632.32	4032.59
	379.497				2632.24	4383.59
	325.407				2630.69	3904.93
	209.537				2630.44	4354.48
	190.99				2628.04	4230.87
	98.04				2627.6	3965.03
	161.534				2627.47	4149.98
	670.8				2627.01	3831.88
	856.622				2626.67	4092.43
	899.203				2626.52	4057.02
					2625	4062.17
					2624.49	4369.99
					2624.08	4137.84
					2620.59	4177.7
					2618.99	4050.3
					2618.89	4084.53
					2618.76	4385.79
					2616.8	4138.79
					2616.6	4029.83
					2616.35	4212.06
					2616.16	4179.98
					2614.45	4356.52
					2614.38	4287.68
					2612.71	4440.4
					2612.41	3908.42
					2612.22	4201.04
					2609.94	4009.23
					2609.35	4019.07
					2606.76	3761.9
					2606.4	4309.36
					2603.55	4275.67
					2601.73	3737.24
					2601.49	3723.86
					2601.36	4363.44
					2601.27	4422.34
					2599.27	4156.94
					2598.13	4158.95
					2597.36	4243.31
					2596.29	4088.43
					2593.34	4081.95
					2591.84	3866.35
					2591.72	4200.44
					2590.75	4062.19
					2590.68	3920.52
					2590.11	4222.93
					2589.45	4084.98
					2589.38	4217.8
					2589.36	4055.07
					2587.13	3794.15
					2587.01	4317.94
					2586.5	3937.98
					2586.22	3827.95
					2584.92	3198.91
					2584.53	3609.22
					2584.43	4172.79
					2582.54	2929.88
					2580.48	3405.05
					2580.38	3048.47
					2579.85	3990.73
					2578.44	4253.31
					2578.2	3414.89
					2578.1	4303.58
					2577.08	3813.66
					2575.65	3953.81
					2575.33	3920.05
					2575	4213.23
					2574.74	4217.02
					2574.15	4120.37
					2573.63	3968.85
					2573.14	3979.24
					2572.5	4070.52
					2572.15	4173.8
					2571.69	3727.63
					2569.54	3863.27
					2565.52	4085.88
					2565.18	3709.37
					2565.14	4205.56
					2564.27	4045.78
					2564.24	4065.33
					2563.82	4246.22
					2562.87	3899.98
					2560.9	3980.48
					2560.4	4041.64
					2559.94	4094.98
					2558.68	3933.68
					2557.39	4094.22
					2557.33	3960.08
					2556.83	4159.65
					2556.47	3414.21
					2556.39	3864.64
					2555.59	4097.4
					2554.49	3868.24
					2550.9	3613.49
					2547.18	3722.49
					2545.28	4042.41
					2542.1	3842.18
					2541.34	4090.54
					2540.55	3954.95
					2540.4	4151.09
					2538.61	3942.07
					2529.77	4139.32
					2527.57	4085.86
					2525.83	4189.69
					2525.77	4203.8
					2522.78	3609.76
					2520.33	3554.38
					2520.01	2936.66
					2519.75	3763.44
					2517.38	4120.27
					2515.42	4005.21
					2514.65	4067.64
					2513.38	4141.87
					2513.26	2445.91
					2512.68	2503.68
					2511.5	3900.72
					2509.74	3614.87
					2509.56	4299.11
					2508.17	2333.24
					2506.97	3557.31
					2506.34	4306.5
					2502.73	3703.99
					2501.04	3786.96
					2500.55	4292.68
					2500.16	3822.22
					2497.6	3591.22
					2494.23	4302.73
					2494.07	3899.97
					2488.78	3903.91
					2486.44	3907.77
					2486.33	3796.91
					2486.21	3936.44
					2485.5	3862.52
					2485.49	3987.74
					2485.26	3889.47
					2484.27	4111.71
					2483.34	3019.95
					2483.24	3541.33
					2481.17	3457.51
					2480.22	3872.11
					2477.28	3897.87
					2476.5	4260.73
					2475.88	3438.8
					2474.68	4306.35
					2474.36	4332.02
					2472.57	2288.17
					2470.81	3884.83
					2470.08	3563.41
					2469.93	3714.66
					2469.56	4099.44
					2467.73	3619.04
					2467.56	4087.71
					2467.15	3858.47
					2466.28	4125.98
					2464.62	4249.87
					2463.63	4183.85
					2463.57	3541.7
					2462.25	4036.85
					2461.07	3942.57
					2460.31	4284.96
					2459.02	3556.77
					2457.05	3777.8
					2456.8	3488.53
					2456.28	2344.57
					2453.02	3817.43
					2452.9	3843.48
					2452.38	3839.15
					2451.59	2894.61
					2451.3	3846.37
					2450.39	2644.49
					2449.7	2721.46
					2448.14	3786.89
					2448.08	3704.89
					2447.38	4353.44
					2446.76	3461.82
					2446.51	4313.36
					2445.67	3889.2
					2444.61	4191.07
					2444.49	3863.37
					2444.35	4202.6
					2441.62	4295.97
					2441.15	3418.76
					2440.9	3791.29
					2440.49	4273.45
					2440.36	3788.28
					2439.78	3499.4
					2439.19	3780.3
					2438.3	3782.94
					2437.84	3774.06
					2437.11	3775.94
					2436.37	3768.64
					2431.63	3769.47
					2429.28	3477.41
					2429.12	4281.53
					2428.72	3726.87
					2427.49	2164.88
					2424.07	3714.09
					2423.82	2166.79
					2423.24	2130.97
					2423.03	3662.44
					2422.59	2250.04
					2422.46	3741.21
					2421.98	2984.54
					2421.95	1964.23
					2420.78	3602.09
					2420.16	3602.97
					2419.72	3625.05
					2419.68	2109.76
					2419.67	3694.85
					2419.58	3618.82
					2418.64	3619.36
					2418.28	3628.84
					2418.19	3690.08
					2417.41	2089.78
					2417.14	3624.65
					2416.72	3698.77
					2416.19	3631.87
					2416	3651.24
					2415.76	3622.82
					2415.31	3630.8
					2414.38	3699.22
					2413.5	3220.74
					2410.35	3181.89
					2409.91	2608.66
					2409.28	3297.29
					2409.24	2923.97
					2408.71	2585.08
					2406.79	2258.19
					2405.83	2544.47
					2404.68	2583.38
					2403.37	2595.57
					2403.36	2580.83
					2402.76	2572.05
					2402.64	3312.45
					2402.47	2581.09
					2402.1	3321.62
					2401.77	2579.5
					2401.44	2325.54
					2400.76	2330.75
					2400.11	2320.47
					2399.94	2313.95
					2399.05	3881.23
					2398.1	3200.97
					2396.16	3954.07
					2395.6	3196.7
					2395.58	3189.41
					2395.25	3190.84
					2394.71	3214.05
					2394.36	2471.98
					2394.18	823.822
					2393.2	2075.93
					2392.89	2426.28
					2392.46	2350.82
					2391.52	3559.14
					2391.11	2179.12
					2389.98	2575.85
					2389.11	2447.19
					2388.96	1116.39
					2388.1	1063.8
					2387.28	2171.22
					2386.58	2408.37
					2385.37	2434.85
					2383.73	843.817
					2383.66	2154.03
					2382.88	2387.51
					2381.55	2331.89
					2376.99	3118
					2376.31	2449.2
					2376.12	2651.55
					2375.08	3248.51
					2374.87	3830.05
					2374.73	2770.1
					2374.45	3000.31
					2374.08	3458.8
					2372.61	2094.82
					2371.44	3547.64
					2371.15	1942.7
					2370.67	1459.84
					2369.91	1037.83
					2368.58	2870.26
					2368.15	3142.52
					2366.43	3865.05
					2365.14	2258.58
					2361.28	2548.64
					2360.91	3674.71
					2359.92	2947.5
					2359.68	1688.57
					2359.54	1389.66
					2355.48	2949.71
					2355.19	3339.03
					2354.54	3499.72
					2352.25	1485.04
					2351.99	1297.82
					2350.8	2763.55
					2350.41	1410.65
					2349.97	1385.69
					2349.86	1100.12
					2349.44	990.328
					2347.91	2055.57
					2347.55	2455.39
					2347.23	1194.11
					2346.71	3392.99
					2344.33	2264.1
					2342.17	643.603
					2341.16	2476.47
					2336.75	2504.01
					2336.47	807.57
					2336.21	513.118
					2332.84	2747.55
					2331.48	2749.16
					2331.04	2701.87
					2331.03	2744.08
					2331.02	3573.25
					2330.76	1924.44
					2330.57	2683.57
					2328.39	2709.53
					2327.06	1470.51
					2326.57	1480.05
					2325.86	2722.41
					2325.39	1655.9
					2324.53	1357.5
					2324.45	2881.34
					2323.68	1039.65
					2322.76	1071.29
					2322.29	2665.18
					2319.8	1421.18
					2319.56	925.862
					2318.85	1025.99
					2318.78	608.238
					2318.54	2859.58
					2318.01	624.72
					2317.98	2903.03
					2316.21	956.871
					2316.03	605.927
					2315.55	2448.14
					2312.5	2858.31
					2312.09	589.337
					2309.49	2828.62
					2308.26	591.091
					2307.76	2685
					2307.63	2682.27
					2306.87	2778.01
					2306.35	577.638
					2305.74	2674.06
					2305.63	2671.77
					2305.62	2610.01
					2304.22	3752.6
					2300.13	1027.07
					2299.85	567.834
					2298.75	2675.62
					2298.51	570.799
					2298.34	2956.05
					2298.32	890.624
					2297.07	567.89
					2295.09	2827.62
					2293.74	1185.12
					2291.78	2678.74
					2291.3	2777.84
					2290.79	2495.53
					2290.53	1340.45
					2289.79	809.775
					2289.15	1053.66
					2288.7	2661.48
					2288.47	2657.8
					2286.86	2450.64
					2285.81	1676.81
					2285.41	2658.7
					2282.51	2665.77
					2282.36	2788.2
					2282.01	601.482
					2280.89	2648.68
					2280.26	2529.33
					2280.03	2737.43
					2279.55	2441.7
					2278.66	2523.31
					2276.01	628.939
					2275.72	2658.31
					2275.68	2362.08
					2275.31	2651.02
					2275.3	3007.58
					2275.01	1472.11
					2274.2	583.305
					2273.95	2638.66
					2273.03	2684.71
					2272.14	566.536
					2271.26	2632.87
					2271.16	2638.48
					2270.49	2634.51
					2269.7	2634.66
					2269.35	2632.63
					2267.8	2646.72
					2266.39	1022.41
					2264.97	2626.74
					2262.43	2624.39
					2261.99	2662.34
					2261.85	2409.83
					2261.73	2741.96
					2261.04	2535.71
					2260.14	2614.5
					2259.2	2609.82
					2258.52	2525.43
					2258.31	2984.94
					2256.41	669.379
					2254.94	2604.03
					2251.46	3327.08
					2249.99	2671.17
					2249.4	2685.98
					2248.34	3327.93
					2247.86	2589.17
					2246.01	2666.29
					2245.29	3254.79
					2242.27	2699.68
					2242.13	1341.17
					2239.48	2514.22
					2236.96	3313.18
					2235.7	2582.53
					2234.74	3319.86
					2234.58	2576.7
					2234.16	3247.49
					2233.83	2574.7
					2233.63	2568.75
					2233.51	2560.63
					2233.37	2599.68
					2232.3	3359.56
					2232	2634.19
					2231.98	2495.58
					2231.8	2593.7
					2231.74	2466.65
					2230.81	2540.32
					2229.47	3381.49
					2229.19	2763.54
					2229.02	712.227
					2228.94	2539.9
					2228.7	2539.81
					2227.55	2504.33
					2227.53	2532.34
					2227.1	2543.12
					2225.23	2540.52
					2225.11	2508.4
					2224.98	2532.38
					2224.06	2386.13
					2223.98	2524.97
					2222.41	2482.76
					2221.97	2529.12
					2221.27	2527.79
					2221.14	2526.62
					2221.04	3002.6
					2220.63	2389.82
					2220.61	2524.47
					2220.1	2867.39
					2219.73	1024.17
					2219.37	2581.25
					2219.22	2497.67
					2219.06	2514.47
					2218.98	2512.18
					2218.07	2538.09
					2218.04	2497.97
					2217.85	3986.65
					2217.78	3125.55
					2217.77	2510.63
					2216.74	2508.64
					2216.71	2517.8
					2216.24	2483
					2215.33	2508.16
					2214.95	2515.64
					2214.66	2555.82
					2214.61	2442.19
					2214.29	2647.22
					2213.61	2444.96
					2213.45	2499.37
					2213.35	2465.23
					2213.02	2572.02
					2212.82	2382.15
					2212.39	2392.49
					2211.98	2499.29
					2211.86	2504.55
					2211.7	2486.57
					2211.18	2551.72
					2209.58	1152.4
					2209.53	2454.41
					2209.48	2486.67
					2209.36	2486.3
					2208.43	2470.01
					2208.11	2863.76
					2207.74	1152.89
					2207.37	2487.37
					2207.17	2520.86
					2206.16	2445.68
					2206.07	2496.19
					2205.87	2491.49
					2205.13	2537.68
					2204.93	2431.37
					2204.39	2501.98
					2203.96	2447.33
					2202.95	2649.32
					2202.75	2441.85
					2202.67	2473.31
					2201.72	3971.44
					2201.59	2360.84
					2201.2	3232.84
					2200.39	-26.7631
					2199.92	2491.16
					2199.74	2404.7
					2199.59	2525.81
					2199.53	2451.17
					2199.36	2484.78
					2199.23	2597.58
					2198.75	1913.65
					2198.47	2477.18
					2198.15	2480.6
					2197.85	2826.9
					2197.84	2534.81
					2197.83	2469.89
					2197.52	2470.38
					2197.48	2466.89
					2197.26	2481.52
					2197.24	296.594
					2196.55	2475.34
					2196.14	2294.09
					2195.57	2354.84
					2195.41	2480.46
					2195.11	2344.67
					2194.8	2485.57
					2194.58	2470.07
					2194.16	2504.76
					2193.78	2528.9
					2192.84	2479.78
					2192.68	2464.59
					2192.67	2493.46
					2192.23	2446.59
					2192.03	2460.99
					2191.39	2450.99
					2190.88	2529.76
					2190.59	2508.13
					2190.47	2437.71
					2190.46	2453.13
					2190.41	2481.72
					2190.32	2453.82
					2189.75	2445.55
					2188.81	2658.12
					2188	2691.22
					2187.96	2480.86
					2187.23	2303.31
					2187.21	2700.7
					2187.14	2880.2
					2186.63	977.14
					2186.04	3861.72
					2185.99	2366.43
					2185.79	2180.01
					2185.77	2488.06
					2185.47	2457.85
					2184.8	2352.42
					2184.7	2427.03
					2184.48	2284.84
					2184.09	2431.66
					2183.99	2425.02
					2183.95	2329.21
					2183.84	2595.25
					2183.55	2281.41
					2183.32	2420.44
					2183.12	2505.64
					2183	2555.13
					2182.83	573.534
					2181.51	3467.35
					2181.48	2426.98
					2181.12	2420.5
					2180.82	2422.13
					2180.62	2331.5
					2179.61	2419.66
					2179.55	2432.16
					2179.46	2917.03
					2178.97	2425.49
					2178.7	2428.72
					2178.4	2432.94
					2178.24	2423.3
					2177.77	2359.36
					2177.04	2428.79
					2176.87	2419.96
					2176.17	2413.9
					2175.88	2405.58
					2174.74	2280.38
					2173.25	3203.07
					2172.54	2389.79
					2172.44	2611.7
					2172.38	2414.94
					2172.23	2408.9
					2171.65	2260.01
					2170.53	2399.75
					2170.44	2285.59
					2169.99	2571.19
					2169.47	2098.75
					2169.2	2456.72
					2169.11	2344.13
					2168.53	2561.38
					2167.84	2107.14
					2167.72	2307.69
					2167.26	2404.83
					2166.88	2409.84
					2166.86	2414.17
					2166.61	2330.95
					2165.86	2466.24
					2165.46	2398.82
					2164.98	2470.31
					2164.78	2110.84
					2163.94	2420.84
					2163.59	2538.79
					2163.53	2072.7
					2163.46	2514.96
					2163.42	2568.88
					2162.3	3867.06
					2162.09	2457.25
					2161.89	2465.23
					2160.4	2065.36
					2160.06	2465.67
					2160.06	2335.34
					2159.74	2087.74
					2159.29	2389.35
					2159.16	2603.43
					2159.11	2133.47
					2159.05	2315.78
					2159.03	2558.16
					2158.61	2118.56
					2158.26	2354.01
					2157.59	2386.62
					2156.89	2384.91
					2156.15	2348.53
					2155.82	2331.61
					2154.93	1172.25
					2154.82	2117.82
					2154.49	2255.65
					2153.81	2904.52
					2153.33	768.039
					2153.22	2283.16
					2152.36	2064.53
					2152.17	2425.6
					2150.02	2274.16
					2149.58	2252.06
					2149.36	3727.03
					2149.24	2378.98
					2148.73	2831.71
					2148.31	1872.98
					2148.18	2179.23
					2146.81	2488.55
					2146.46	2419.24
					2146.02	2305.87
					2145.95	2658.43
					2145.49	2426.25
					2145.42	2350.41
					2145.31	2558.68
					2145.17	2417.91
					2145.16	3501.62
					2145.01	2640.26
					2144.54	2066.93
					2144.38	2440.11
					2144.16	2342.05
					2143.94	2422.56
					2143.39	2131.77
					2143.1	2148.83
					2143.09	2505.79
					2141.49	2325.71
					2141.48	2368.73
					2140.93	2359.58
					2140.69	2318.02
					2140.23	2378.66
					2140.15	2353.62
					2139.91	2344.88
					2139.85	2345.42
					2139.31	381.806
					2139.21	2358.14
					2139.2	2336.49
					2139.04	2330.37
					2139.03	3850.91
					2136.87	2352.01
					2136.14	2345.42
					2135.68	2352.1
					2135.46	364.736
					2135.16	2361.92
					2134.55	2352.96
					2134.24	2249.12
					2134.07	690.373
					2133.99	239.456
					2133.85	3266.21
					2133.85	449.602
					2133.68	3291.16
					2133.55	658.485
					2133.27	2357.09
					2132.7	2333.9
					2132.54	3221.66
					2132.53	2373.94
					2132.5	2337.18
					2132.06	2320.86
					2131.18	2334.04
					2131	2333.62
					2130.97	2445.52
					2130.77	3116.41
					2130.71	2313.25
					2130.67	2319.06
					2130.41	2361.61
					2129.84	2308.39
					2129.7	2384.44
					2128.54	2357.61
					2128.04	2343.61
					2126.99	2466.77
					2126.85	2433.34
					2126.73	2165.95
					2126.71	2319.17
					2126.49	2379.35
					2126.49	2267.91
					2126.47	2315.43
					2126.39	2379.65
					2126.35	3802.25
					2125.24	2236.28
					2124.73	2495.55
					2124.38	2407.34
					2123.64	2310.4
					2123.04	2422.63
					2122.66	2329.83
					2122.13	2323.67
					2121.93	2316.95
					2121.86	2325.96
					2121.53	581.719
					2121.52	2613.9
					2121.51	2121.61
					2120.96	2332.53
					2120.93	1698.99
					2120.32	3231.95
					2119.9	3232.27
					2119.84	2363.29
					2118.77	2268.51
					2118.5	3232.46
					2118.32	2312.47
					2118.11	2324.32
					2118.02	2361.91
					2117.97	2464.86
					2117.42	2192.79
					2116.8	2327.91
					2116.71	2420.59
					2116.51	690.693
					2116.41	2322.39
					2116.33	2237.89
					2116.25	2615.85
					2116.16	1598.54
					2115.99	2041.15
					2115.89	2214.38
					2115.65	3848.58
					2115.31	2041.17
					2115.16	3128.51
					2114.69	2331.02
					2114.45	2282.97
					2114.44	2459.65
					2113.57	2299.91
					2113.48	2204.53
					2113.22	2275.89
					2112.56	2356.3
					2112.14	2380.53
					2111.99	2188.14
					2111.78	2395.2
					2111.72	3362.25
					2111.7	2302.04
					2111.64	3209.03
					2111.53	2303.2
					2111.43	1612.17
					2111.26	2315.78
					2110.74	2183.02
					2110.66	2283.3
					2110.41	2420.93
					2109.53	2304.25
					2109.11	2274.43
					2108.91	2311.36
					2108.82	2484.14
					2108.31	854.506
					2108.23	2383.59
					2108.18	2325.49
					2107.92	1818.58
					2106.81	1585.47
					2106.62	2296.94
					2106.44	2356.26
					2106.05	3888.84
					2105.8	2420.09
					2105.47	2278.7
					2105.14	2173.09
					2104.94	2195.38
					2104.81	2302.4
					2104.69	2263.57
					2104.27	2341.86
					2104.24	2156.08
					2103.79	2336.37
					2103.77	2284.14
					2103.38	2356.49
					2103.18	2162.65
					2102.54	2239.32
					2102.3	2215.5
					2101.94	2378.93
					2101.78	2432
					2100.98	2114.79
					2100.28	2564.29
					2100.27	2067.7
					2100.16	3714.66
					2099.85	2321.48
					2099.69	2127.47
					2099.58	2461.93
					2099.44	2189.18
					2098.89	2351.02
					2098.2	1844.05
					2097.96	2275.12
					2097.88	2365.03
					2097.88	2418.84
					2097.67	2262.33
					2097.45	2039.51
					2097.45	2215.94
					2097.43	2281.02
					2097.12	2252.18
					2096.85	2448.81
					2095.93	2265
					2095.9	2387.18
					2095.65	2331.64
					2095.46	2316.22
					2095.26	2179.32
					2095.15	2338.9
					2095.12	2111.36
					2094	2191.8
					2093.66	2489.34
					2093.51	2082.51
					2093.21	2246.54
					2092.69	2282.87
					2092.64	2234.28
					2092.16	2415.52
					2091.97	2281.97
					2091.69	2338.69
					2091.57	1548.19
					2091.28	2258.26
					2090.63	2175.2
					2090.13	2328.83
					2089.97	2165.55
					2089.4	2238.64
					2089.24	2266.16
					2089.16	2426.72
					2088.45	2067.09
					2088.33	2284.13
					2087.91	2239.73
					2087.38	2303.74
					2087.21	2453.09
					2086.94	854.946
					2086.59	2517.5
					2086.57	3315.27
					2086.43	771.823
					2085.57	2051.28
					2085.22	2298.21
					2084.47	866.208
					2084	2227.82
					2083.98	2270.29
					2083.65	2386.8
					2083.6	2282.59
					2083.35	2426.24
					2082.8	2262.47
					2082.6	2409.07
					2082.35	2224.82
					2082.18	2221.96
					2081.87	2299.37
					2081.24	2230.34
					2080.65	2405.05
					2080.62	853.974
					2080.55	2267.5
					2080.53	2295.75
					2079.79	2268.85
					2079.16	2222.6
					2079.03	2293.31
					2078.86	2359.52
					2078.8	2266.85
					2078.55	2407.67
					2078.09	2128.91
					2078.08	2312.55
					2077.57	2122.59
					2077.41	2321.27
					2076.61	2188.11
					2075.58	3048.99
					2075.31	1822.62
					2074.63	2262.93
					2074.61	2530.12
					2074.44	2174.36
					2073.86	2309.91
					2073.82	2231.3
					2073.09	3145.36
					2072.87	644.204
					2071.89	2352.05
					2071.55	2200.45
					2070.52	458.136
					2070.38	2237.76
					2070.25	2233.66
					2070.21	2352.29
					2069.46	2120.03
					2069.39	2291.81
					2069.15	599.259
					2068.34	2240.83
					2066.69	2345.93
					2065.95	2061.66
					2065.86	2215.38
					2065.7	2421.57
					2065.06	2136.78
					2063.89	1701.36
					2063.52	2240
					2063.47	2216.24
					2063.33	1932.27
					2062.62	2229.54
					2062.21	2187.97
					2062.14	2226.18
					2061.45	2196.85
					2060.98	2042.46
					2060.55	2276.25
					2060.18	2311.91
					2060.14	2178.62
					2059.91	2229.47
					2059.6	2183.53
					2057.95	2208.29
					2057.74	2260.9
					2056.49	2300.43
					2054.59	1963.57
					2053.68	2037.51
					2053.46	2304.01
					2053.34	2218.5
					2053.1	2050.45
					2052.99	413.588
					2052.88	2275.59
					2052.84	2211.63
					2052.69	2171.54
					2051.68	2287.53
					2051.51	2214.89
					2051.12	2254.94
					2050.36	2240.39
					2050.07	2262.39
					2049.89	2265.16
					2049.86	1941.98
					2049.77	2243.46
					2049.57	3002.19
					2049.57	907.972
					2049.41	2254.27
					2049.39	2050.5
					2049	2256.43
					2048.54	2002.55
					2048.3	2195.71
					2047.47	2260.8
					2047.22	2080.65
					2047.11	2275.17
					2046.19	2132.04
					2045.97	1996.21
					2045.82	2077.07
					2045.41	2135.29
					2044.45	2221.29
					2044.19	2203.48
					2044.13	2383.15
					2044.07	1917.06
					2043.5	2216.67
					2043.18	2200.73
					2042.66	2200.48
					2042.27	527.597
					2041.86	2214.14
					2041.69	2137.66
					2040.74	2196.78
					2040.64	2191.75
					2039.68	2310.78
					2039.64	2289.29
					2039.07	2871.04
					2038.72	1370.05
					2038.6	2182.05
					2038.6	2282.57
					2038.19	2258.84
					2038.17	3174.38
					2037.21	876.872
					2036.88	2375.47
					2036.59	2172.7
					2035.86	2188.15
					2035.66	2199.54
					2035.48	2041.44
					2034.6	1362.82
					2033.67	2138.4
					2033.56	2195.16
					2033.21	2013.08
					2033.06	2462.53
					2032.76	771.808
					2032.45	2220.77
					2031.68	2356.57
					2031.63	2098.84
					2031.09	464.598
					2030.52	2195.09
					2030.4	2171.89
					2030.35	2241.43
					2029.91	2120.18
					2029.53	2280.25
					2029.26	2287.85
					2028.62	2112.66
					2028.57	3403.52
					2028.44	2751.18
					2028.08	839.925
					2027.83	1778.19
					2026.92	2094.79
					2026.61	1984.32
					2026.41	3685.32
					2025.98	2368.13
					2025.39	1633.04
					2025.34	2161.33
					2025.12	2178.63
					2025.08	2111.39
					2024.97	3692.9
					2024.74	2138.63
					2024.27	2304.55
					2024.16	1857.29
					2023.65	3714.78
					2023.14	2501.65
					2022.81	439.272
					2022.76	2253.98
					2022.58	2212.22
					2022.46	2302.28
					2022.27	2231.8
					2021.84	3644.54
					2021.43	2223.33
					2021.11	2214.69
					2020.6	2065.81
					2020.2	1987.72
					2020.02	2081.97
					2019	2127.53
					2018.83	2077.74
					2018.64	920.212
					2018.32	2041.99
					2017.88	2061.76
					2017.8	2044.58
					2017.59	1861.18
					2016.95	2025.87
					2016.6	2050.02
					2016.29	2367.01
					2015.38	2141.34
					2014.48	2375.09
					2013.93	2181.72
					2013.63	2067.64
					2013.48	2034.66
					2013.41	2092.31
					2013.32	2187.27
					2013.06	1549.22
					2012.47	2166.4
					2011.97	1850.24
					2011.9	1947.61
					2011.74	1609.14
					2011.46	1628.49
					2011.3	2059.73
					2010.08	2123.99
					2009.84	2141.72
					2009.59	1525.66
					2009.51	2045.66
					2009.4	2154.52
					2008.65	2076.3
					2008.51	1934
					2008.41	1797.17
					2008.3	2120.47
					2007.43	2096.49
					2006.94	1986.15
					2005.95	1902.05
					2005.64	2498.85
					2005.45	1389.47
					2004.97	2155.19
					2004.44	1804.14
					2004.43	2155.4
					2003.91	1688.45
					2003.84	2059.45
					2003.58	1981.35
					2003.03	2056.2
					2002.87	2019.26
					2002.84	1867.78
					2002.8	2271.79
					2002.78	724.411
					2002.75	1835.65
					2002.34	1968.81
					2002.23	2000.37
					2000.79	1981.58
					2000.69	2149.57
					2000.56	1824.98
					2000.35	2169.23
					1999.93	2298.14
					1999.54	2143.87
					1998.82	2067.1
					1998.77	2144.77
					1997.93	2872.82
					1997.62	728.207
					1997.18	2061.92
					1996.95	1800.84
					1996.9	1001.39
					1996.48	1803.26
					1996.42	2095.32
					1996.36	2068.04
					1995.95	1983.84
					1994.94	2278.07
					1994.88	2064.01
					1994.81	1983.8
					1994.76	2250.6
					1994.53	1988.63
					1994.2	1982.19
					1993.82	1684.9
					1993.72	972.84
					1993.63	2321.26
					1993.57	1649.5
					1993.44	2092.74
					1993.06	2210.99
					1992.89	2042.19
					1992.8	1292.1
					1992.44	2167.38
					1992.31	1955.18
					1992.12	2066.36
					1991.97	1631.83
					1991.65	1975.9
					1991.41	2021.89
					1991.03	1832.01
					1990.99	1868.43
					1990.81	1921.92
					1990.53	2076.09
					1990.39	2745.25
					1990.15	692.557
					1990.11	1958.57
					1990	2045.54
					1989.95	1848.62
					1989.81	2049.2
					1988.44	2099.11
					1988.12	1773.47
					1987.87	461.291
					1987.86	2034.78
					1987.75	1956.45
					1987.55	2089.97
					1987.34	1718.12
					1987.3	2780.77
					1987.27	269.32
					1987.17	1862.85
					1987.04	1952.07
					1986.68	360.861
					1986.02	2174.72
					1986.01	1937.08
					1985.63	1844.56
					1985.01	1990.57
					1984.83	832.607
					1984.78	1820.14
					1984.75	579.16
					1984.58	2042.9
					1983.91	2014.82
					1983.42	1938.34
					1983.25	1816.71
					1982.94	2051.03
					1982.78	1931.26
					1982.78	1858.13
					1982.25	2018.68
					1981.81	2028.91
					1981.3	2116.5
					1981.02	1838.1
					1980.67	2083.97
					1980.66	1601.27
					1980.07	2101.53
					1979.91	2056.64
					1979.82	2078.36
					1979.8	1733.83
					1979.56	2230.57
					1979.52	1414.36
					1979.49	2054.09
					1979.48	2017.64
					1979.4	1926.99
[truncated: 23,359 more rows]

## Sheet: Figure S3
Ki67			Caspase 3			VZ/SVZ Nkx2-1			GP Nkx2-1
WT	St18 (-/-)		WT	St18 (-/-)		WT	St18 (-/-)		WT	St18 (-/-)
9733	10014		1398.98	1302.88		9983.92	8894.22		6505.13	6435.58
8928.25	9751.83		1604.7	1511.91		10236.8	8040.78		6799.38	6299.86
8409.26	9147.77		1508.96	1319.75		9720	9840.26		12741.9	8932.77
10377.5	9821.14		1650	1540		10198	9018.45		8987.3	7509.82
8680	8450		1522.32	1441.11		9548.19	8672.21		10118.7	8743.3

## Sheet: Figure S4
S4A: PV Cortex			S4B: Sst Cortex			S4C: PV Striatum			S4D: Sst Striatum			S4E: PV Hippocampus			S4F: Sst Hippocampus			S4G: Sst Amygdala			S4H: FoxP2 Amygdala
WT	St18 (-/-)		WT	St18 (-/-)		WT	St18 (-/-)		WT	St18 (-/-)		WT	St18 (-/-)		WT	St18 (-/-)		WT	St18 (-/-)		WT	St18 (-/-)
186	138		44.9899	50.422		21.1485	28.7617		39.786	34.6036		47.0392	33.5428		25.7542	46.8465		133.77	102.651		553.86	590.75
207	172		45.7671	44.904		35.8269	36.3121		42.468	40.063		35.1377	41.2265		42.5146	37.4046		133.85	110.454		546.49	775.48
157	161		47.4516	41.327		55.7428	32.8855		38.042	38.1148		41.7577	50.7557		54.8033	34.944		103.94	80.9775		548.4	501.63
188	199			45.706		51.5274	29.0027		47.011	37.9031		44.5318	50.2894		65.0655	30.5298			87.836
	143
	94.2

## Sheet: Figure S5
S5A: tdT GPe			S5A: GPe Area			S5B: tdT Cortex			S5B: Cortical Thickness			S5C: tdT Striatum			S5C: tdT Hippocampus			S5E: tdT MeA
WT	St18 cKO		WT	St18 cKO		WT	St18 cKO		WT	St18 cKO		WT	cKO		WT	cKO		WT	cKO
434	392		0.751209	0.720785		358	360		1271.8	1314.51		170.25	206.18		94.5	80		874.14	1048.04
246	214		0.803397	0.580104		341	342		1182.51	1296.61		194.03	130.71		102.84	84.9		630.15	1162.33
156	173		1.0141	0.851353		372	213		1235.33	1404.85		143.66	197.33		57.1	86.9		977.79	501.47
195	385		1.0679	0.929105		316	246		1304.75	1178.17		304.5	229.69		95.9	68.6		893.19	459.69
207	165		0.904834	1.06054		279	253		1231.52	1059.91		158.98	267.96		80	106.27		1053.82	979.79
212	145		0.67427	0.970396		288	256		1331.58			149.71	199.19		81.9	67.6		440.97	817.49
270	136		0.838776	0.888285		212	296					245.44	128.09		93.5	106.06		1305.83	606.99
200	149		0.703654	0.845055		203	336					232.36	177.94		66.9	49.6		930.06	1149.58
197	123		0.981192	0.77699		185	338					109.99	123.53
219	67.6		0.966737	1.02963		223	272					101.04	81.46
155	181			0.79652		218	295					148.49	96.666
311	147			0.952217		319	284					107.71	95.524
339	155			1.20403		222	333					107.05	100.22
186	143			1.04351		225	308					117.97	148.66
247	377			0.786025		223	252					108.91	123.78
285	222			0.61005		291	311					97.661	100.75
144	251			0.819199		189	220
245	315			0.95398		236	255
166	272					223	244
249	271					237	284
362	244					259	229
152	221					275	255
186	233					273	269
188	327					277	222
204	223					308	288
186	176					316	260
274	360					331	280
187	336					278	262
196	297					439	227
363	271					399	292
75.2	227					363	323
141	327					375	247
114	336					264	344
129	270					368	281
303	283					483	249
250	312					377	309
381	315					322	290
261	258					329	308
321	196					354
382	276					337
295	248					275
254	214					285
201	228					223
302	296					229
327	360					179
346	321					300
282	189					234
301	222					186
233	161					226
202	313					181
327						195
270						167
220						199
257						150
178						253
385						281
313						276
404						250
309						197
275						265
364						323
306						208
437						360
430
352
297
286
439
381
453
408
332
481
455
449
372

## Sheet: Figure S6
Npas1			FoxP2			s100 beta			dStriatum Ai34			GPe Ai34
WT	St18 cKO		WT	St18 cKO		WT	St18 cKO		WT	cKO		WT	St18 cKO
77.5	84.9		197.223	177		41.794	83.2302		93821.5	113940		17545.6	21419.7
74.2	148		232.416	195		42.6256	70.289		115061	128456		19422.7	20332.3
55.7	113.1		174.96	226		49.2696	87.2412		99671.3	135350		18859	33915.1
109.2	147.1		209.294	157		53.0921	70.0107		132544	124198		24891.4	21586.5
70.2	95.8		167.05	152		72.8281	108.059		135872	79315.6		13233.5	16224.4
85.6	116.1		191.192	222		57.2974	81.8753		119308	99542.7		15360.4	16929.6
87.2	126					94.2203	76.6424					17684.9	20231.7
98.7	89.2					90.5767	101.627					21822.4	18667.5
103.6	106.8					74.566	63.6523					19084.3
98.4	135.6					87.0054	108.436					23494.6
78.1	91.3					68.0396	56.7595					20443.1
87.1	101.7					61.4319	46.2842					18713.2
125.1	103.4											12984
85.1	101.9											22216
140.2	80											14260
103.7	82.4											13437
95	104											15218.2
96.9	57.6											14007.4
92.8	98.7
101.1	84.7
91.9	113.3
114.8	104.4
105.8	90.8
111.7	73.5
109	81.9
98.5
117.8
121.9
129
106.7
94
115.2
102.7
81.8

[truncated: 5 more sheets: Figure S7, Figure S11, Figure S12C-1, Figure S12C-2, Figure S12C-3]
